# Supplementary material for: (E)-1-(Thio­phen-2-yl)-3-(2,4,6-tri­meth­oxy­phen­yl)prop-2-en-1-one
Source: Acta Crystallogr Sect E Struct Rep Online. 2011 Oct 29;67(Pt 11):o3074–5. doi: 10.1107/S1600536811042930 (PMC3247464; doi:10.1107/S1600536811042930)
Supplement: Supplementary file 1 [file e-67-o3074-sup1.cif]

##############################################################################
#                                                                            #
# This CIF contains the data in a paper accepted for publication in          #
# Acta Crystallographica Section E. It conforms to the requirements of       #
# Notes for Authors for Acta Crystallographica Section E, and has been       #
# peer reviewed under the auspices of the IUCr Commission on Journals.       #
#                                                                            #
# Full details of the Crystallographic Information File format               #
# are given in the paper "The Crystallographic Information File (CIF):       #
# a New Standard Archive File for Crystallography" by S. R. Hall, F. H.      #
# Allen and I. D. Brown [Acta Cryst. (1991), A47, 655-685].                  #
#                                                                            #
# The current version of the core CIF dictionary is obtainable from          #
# ftp://ftp.iucr.org/pub/cif_core.dic.                                       #
#                                                                            #
# Software is freely available for graphical display of the structure(s)     #
# in this CIF. For information consult the CIF software page                 #
# http://www.iucr.org/resources/cif/software.                                #
#                                                                            #
# This file may be used for bona fide research purposes within the           #
# scientific community so long as proper attribution is given to the journal # 
# article from which it was obtained.                                        #
#                                                                            #
##############################################################################
data_global
_audit_creation_method     'form.cif (version 2.0)'
_journal_data_validation_number     ?
_journal_date_recd_electronic     2011-10-06
_journal_date_accepted     2011-10-17
_journal_name_full     'Acta Crystallographica, Section E'
_journal_year     2011
_journal_volume     67
_journal_issue     11
_journal_page_first     o3074
_journal_page_last     o3075
_journal_paper_category     QO
_journal_coeditor_code     RZ2650
_publ_contact_author_name     'Professor Fun Hoong-Kun'
_publ_contact_author_address
;
X-ray Crystallography Unit
School of Physics
Universiti Sains Malaysia
11800 USM, Penang
Malaysia
;
_publ_contact_author_email     hkfun@usm.my
_publ_contact_author_fax     '6 04 6579150'
_publ_contact_author_phone     '6 04 6533652'
_publ_section_title
;
(<i>E</i>)-1-(Thiophen-2-yl)-3-(2,4,6-trimethoxyphenyl)prop-2-en-1-one
;
loop_
    _publ_author_name
    _publ_author_footnote
    _publ_author_address
    'Hoong-Kun Fun'
;
Thomson Reuters ResearcherID: A-3561-2009.
;
;
X-ray Crystallography Unit
School of Physics
Universiti Sains Malaysia
11800 USM, Penang
Malaysia
;
    'Thitipone Suwunwong' ?
;
Crystal Materials Research Unit
Department of Chemistry
Faculty of Science
Prince of Songkla University
Hat-Yai, Songkhla 90112
Thailand
;
    'Teerasak Anantapong' ?
;
Department of Biotechnology
Faculty of Agro-Industry
Prince of Songkla University
Hat-Yai, Songkhla 90112
Thailand
;
    'Chatchanok Karalai' ?
;
Crystal Materials Research Unit
Department of Chemistry
Faculty of Science
Prince of Songkla University
Hat-Yai, Songkhla 90112
Thailand
;
    'Suchada Chantrapromma'
;
Additional correspondence author, email: suchada.c@psu.ac.th. Thomson Reuters
ResearcherID: A-5085-2009.
;
;
Crystal Materials Research Unit
Department of Chemistry
Faculty of Science
Prince of Songkla University
Hat-Yai, Songkhla 90112
Thailand
;
data_I
_audit_creation_method     SHELXL97
_chemical_name_systematic
;
(<i>E</i>)-1-(Thiophen-2-yl)-3-(2,4,6-trimethoxyphenyl)prop-2-en-1-one
;
_chemical_name_common
;
;
_chemical_formula_moiety     'C16 H16 O4 S'
_chemical_formula_sum     'C16 H16 O4 S'
_chemical_formula_iupac     'C16 H16 O4 S'
_chemical_formula_weight     304.36
_chemical_melting_point     ?
_chemical_melting_point_gt     381
_chemical_melting_point_lt     382
_symmetry_cell_setting     orthorhombic
_symmetry_space_group_name_H-M     'P n a 21'
_symmetry_space_group_name_Hall     'P 2c -2n'
loop_
    _symmetry_equiv_pos_as_xyz
    'x, y, z'
    '-x, -y, z+1/2'
    'x+1/2, -y+1/2, z'
    '-x+1/2, y+1/2, z+1/2'
_cell_length_a     22.8482(10)
_cell_length_b     31.2117(13)
_cell_length_c     3.9876(2)
_cell_angle_alpha     90.00
_cell_angle_beta     90.00
_cell_angle_gamma     90.00
_cell_volume     2843.7(2)
_cell_formula_units_Z     8
_cell_measurement_reflns_used     8085
_cell_measurement_theta_min     1.30
_cell_measurement_theta_max     30.00
_cell_measurement_temperature     100
_exptl_crystal_description     needle
_exptl_crystal_colour     'pale yellow'
_exptl_crystal_size_max     0.60
_exptl_crystal_size_mid     0.06
_exptl_crystal_size_min     0.05
_exptl_crystal_density_diffrn     1.422
_exptl_crystal_density_meas     ?
_exptl_crystal_density_method     'not measured'
_exptl_crystal_F_000     1280
_exptl_absorpt_coefficient_mu     0.241
_exptl_absorpt_correction_type     multi-scan
_exptl_absorpt_process_details     '(SADABS; Bruker, 2005)'
_exptl_absorpt_correction_T_min     0.8686
_exptl_absorpt_correction_T_max     0.9883
_exptl_special_details
;
The crystal was placed in the cold stream of an Oxford Cryosystems Cobra
open-flow nitrogen cryostat (Cosier & Glazer, 1986) operating at 120.0(1) K.
;
_diffrn_ambient_temperature     100
_diffrn_radiation_type     'MoK\a'
_diffrn_radiation_wavelength     0.71073
_diffrn_radiation_source     'sealed tube'
_diffrn_radiation_monochromator     'graphite'
_diffrn_measurement_device_type     'Bruker APEXII CCD area-detector'
_diffrn_measurement_method     '\f and \w scans'
_diffrn_detector_area_resol_mean     ?
_diffrn_reflns_number     20029
_diffrn_reflns_av_R_equivalents     0.0647
_diffrn_reflns_av_sigmaI/netI     0.0975
_diffrn_reflns_theta_min     1.30
_diffrn_reflns_theta_max     30.00
_diffrn_reflns_theta_full     30.00
_diffrn_measured_fraction_theta_max     0.996
_diffrn_measured_fraction_theta_full     0.996
_diffrn_reflns_limit_h_min     -27
_diffrn_reflns_limit_h_max     32
_diffrn_reflns_limit_k_min     -43
_diffrn_reflns_limit_k_max     40
_diffrn_reflns_limit_l_min     -5
_diffrn_reflns_limit_l_max     5
_diffrn_standards_number     0
_diffrn_standards_interval_count     ?
_diffrn_standards_interval_time     ?
_diffrn_standards_decay_%     ?
_refine_special_details
;
 Refinement of F^2^ against ALL reflections.  The weighted R-factor wR and
 goodness of fit S are based on F^2^, conventional R-factors R are based
 on F, with F set to zero for negative F^2^. The threshold expression of
 F^2^ > 2sigma(F^2^) is used only for calculating R-factors(gt) etc. and is
 not relevant to the choice of reflections for refinement.  R-factors based
 on F^2^ are statistically about twice as large as those based on F, and R-
 factors based on ALL data will be even larger.
;
_reflns_number_total     8085
_reflns_number_gt     5348
_reflns_threshold_expression     I>2\s(I)
_refine_ls_structure_factor_coef     Fsqd
_refine_ls_matrix_type     full
_refine_ls_R_factor_all     0.1100
_refine_ls_R_factor_gt     0.0657
_refine_ls_wR_factor_gt     0.1519
_refine_ls_wR_factor_ref     0.1776
_refine_ls_goodness_of_fit_ref     1.012
_refine_ls_restrained_S_all     1.012
_refine_ls_number_reflns     8085
_refine_ls_number_parameters     402
_refine_ls_number_restraints     1
_refine_ls_hydrogen_treatment     constr
_refine_ls_weighting_scheme     calc
_refine_ls_weighting_details
       'calc w = 1/[\s^2^(Fo^2^)+(0.0951P)^2^+0.0000P] where P=(Fo^2^+2Fc^2^)/3'
_atom_sites_solution_hydrogens     geom
_atom_sites_solution_primary     direct
_atom_sites_solution_secondary     difmap
_refine_ls_shift/su_max     0.001
_refine_ls_shift/su_mean     0.001
_refine_diff_density_max     1.078
_refine_diff_density_min     -0.557
_refine_ls_extinction_method     none
_refine_ls_extinction_coef     ?
_refine_ls_abs_structure_details     'Flack (1983), with 3389 Friedel pairs'
_refine_ls_abs_structure_Flack     0.09(11)
loop_
    _atom_type_symbol
    _atom_type_description
    _atom_type_scat_dispersion_real
    _atom_type_scat_dispersion_imag
    _atom_type_scat_source
    'C' 'C' 0.0033 0.0016
                         'International Tables Vol C Tables 4.2.6.8 and 6.1.1.4'
    'H' 'H' 0.0000 0.0000
                         'International Tables Vol C Tables 4.2.6.8 and 6.1.1.4'
    'O' 'O' 0.0106 0.0060
                         'International Tables Vol C Tables 4.2.6.8 and 6.1.1.4'
    'S' 'S' 0.1246 0.1234
                         'International Tables Vol C Tables 4.2.6.8 and 6.1.1.4'
_computing_data_collection     'APEX2 (Bruker, 2005)'
_computing_cell_refinement     'SAINT (Bruker, 2005)'
_computing_data_reduction     'SAINT (Bruker, 2005)'
_computing_structure_solution     'SHELXTL (Sheldrick, 2008)'
_computing_structure_refinement     'SHELXTL (Sheldrick, 2008)'
_computing_molecular_graphics     'SHELXTL (Sheldrick, 2008)'
_computing_publication_material
;
SHELXTL (Sheldrick, 2008) and PLATON (Spek, 2009)
;
loop_
    _atom_site_type_symbol
    _atom_site_label
    _atom_site_fract_x
    _atom_site_fract_y
    _atom_site_fract_z
    _atom_site_U_iso_or_equiv
    _atom_site_adp_type
    _atom_site_calc_flag
    _atom_site_refinement_flags
    _atom_site_occupancy
    _atom_site_symmetry_multiplicity
    _atom_site_disorder_assembly
    _atom_site_disorder_group
    S S1A 0.13970(4) 0.41398(3) 1.0329(3) 0.0270(2) Uani d . 1 1 . .
    O O1A 0.21057(10) 0.48128(7) 0.7262(8) 0.0228(6) Uani d . 1 1 . .
    O O2A 0.27887(11) 0.61480(7) 0.4202(7) 0.0213(6) Uani d . 1 1 . .
    O O3A 0.19621(10) 0.75129(7) 0.6341(7) 0.0206(6) Uani d . 1 1 . .
    O O4A 0.09780(10) 0.62191(7) 0.9862(7) 0.0211(6) Uani d . 1 1 . .
    C C1A 0.07345(15) 0.40255(11) 1.2033(10) 0.0217(8) Uani d . 1 1 . .
    H H1A 0.0622 0.3752 1.2684 0.026 Uiso calc R 1 1 . .
    C C2A 0.03841(16) 0.43786(10) 1.2349(11) 0.0241(8) Uani d . 1 1 . .
    H H2A 0.0005 0.4367 1.3198 0.029 Uiso calc R 1 1 . .
    C C3A 0.06544(15) 0.47698(12) 1.1249(10) 0.0236(8) Uani d . 1 1 . .
    H H3A 0.0483 0.5040 1.1312 0.028 Uiso calc R 1 1 . .
    C C4A 0.12232(15) 0.46779(10) 1.0057(10) 0.0192(7) Uani d . 1 1 . .
    C C5A 0.16654(15) 0.49669(10) 0.8497(10) 0.0198(7) Uani d . 1 1 . .
    C C6A 0.15415(15) 0.54312(10) 0.8687(10) 0.0209(8) Uani d . 1 1 . .
    H H6A 0.1214 0.5529 0.9841 0.025 Uiso calc R 1 1 . .
    C C7A 0.19013(15) 0.57103(10) 0.7198(10) 0.0187(7) Uani d . 1 1 . .
    H H7A 0.2213 0.5587 0.6051 0.022 Uiso calc R 1 1 . .
    C C8A 0.18848(15) 0.61784(10) 0.7077(10) 0.0166(7) Uani d . 1 1 . .
    C C9A 0.23464(15) 0.64009(10) 0.5441(10) 0.0175(7) Uani d . 1 1 . .
    C C10A 0.23602(15) 0.68428(10) 0.5233(10) 0.0177(7) Uani d . 1 1 . .
    H H10A 0.2669 0.6980 0.4162 0.021 Uiso calc R 1 1 . .
    C C11A 0.19052(15) 0.70813(10) 0.6647(10) 0.0170(7) Uani d . 1 1 . .
    C C12A 0.14394(15) 0.68798(10) 0.8199(10) 0.0190(7) Uani d . 1 1 . .
    H H12A 0.1135 0.7040 0.9108 0.023 Uiso calc R 1 1 . .
    C C13A 0.14324(14) 0.64351(10) 0.8385(10) 0.0185(7) Uani d . 1 1 . .
    C C14A 0.32476(14) 0.63633(10) 0.2398(10) 0.0190(7) Uani d . 1 1 . .
    H H14A 0.3511 0.6155 0.1470 0.029 Uiso calc R 1 1 . .
    H H14B 0.3458 0.6548 0.3900 0.029 Uiso calc R 1 1 . .
    H H14C 0.3080 0.6531 0.0619 0.029 Uiso calc R 1 1 . .
    C C15A 0.15164(15) 0.77720(10) 0.7938(11) 0.0208(8) Uani d . 1 1 . .
    H H15A 0.1602 0.8070 0.7584 0.031 Uiso calc R 1 1 . .
    H H15B 0.1511 0.7713 1.0300 0.031 Uiso calc R 1 1 . .
    H H15C 0.1141 0.7705 0.6989 0.031 Uiso calc R 1 1 . .
    C C16A 0.05059(16) 0.64661(11) 1.1205(11) 0.0232(8) Uani d . 1 1 . .
    H H16A 0.0221 0.6278 1.2182 0.035 Uiso calc R 1 1 . .
    H H16B 0.0327 0.6629 0.9441 0.035 Uiso calc R 1 1 . .
    H H16C 0.0653 0.6657 1.2892 0.035 Uiso calc R 1 1 . .
    S S1B 0.42377(10) 0.79935(8) 1.2577(7) 0.0198(5) Uani d P 0.713(5) 1 A 1
    O O1B 0.52996(11) 0.74766(7) 1.3193(8) 0.0283(7) Uani d . 1 1 . .
    O O2B 0.65708(9) 0.63419(7) 1.2581(7) 0.0199(6) Uani d . 1 1 . .
    O O3B 0.62447(10) 0.49871(7) 0.7051(7) 0.0192(5) Uani d . 1 1 . .
    O O4B 0.47249(10) 0.60034(7) 0.8092(7) 0.0194(5) Uani d . 1 1 . .
    C C1B 0.3535(4) 0.8012(3) 1.105(2) 0.0191(18) Uani d P 0.713(5) 1 A 1
    H H1B 0.3290 0.8248 1.1252 0.023 Uiso calc PR 0.713(5) 1 A 1
    C C2B 0.3376(4) 0.7629(3) 0.947(3) 0.027(2) Uani d P 0.713(5) 1 A 1
    H H2B 0.3018 0.7578 0.8433 0.032 Uiso calc PR 0.713(5) 1 A 1
    C C3B 0.3838(5) 0.7331(4) 0.968(3) 0.032(3) Uani d P 0.713(5) 1 A 1
    H H3B 0.3804 0.7050 0.8923 0.038 Uiso calc PR 0.713(5) 1 A 1
    S S1X 0.3779(3) 0.7288(2) 0.9029(17) 0.0168(13) Uiso d P 0.287(5) 1 A 2
    C C1X 0.3356(11) 0.7722(7) 0.978(7) 0.013(5) Uiso d P 0.287(5) 1 A 2
    H H1BX 0.2977 0.7753 0.8964 0.015 Uiso calc PR 0.287(5) 1 A 2
    C C2X 0.3631(11) 0.8023(9) 1.170(6) 0.018(6) Uiso d P 0.287(5) 1 A 2
    H H2BX 0.3451 0.8268 1.2552 0.022 Uiso calc PR 0.287(5) 1 A 2
    C C3X 0.4244(12) 0.7909(7) 1.225(7) 0.014(6) Uiso d P 0.287(5) 1 A 2
    H H3BX 0.4524 0.8086 1.3225 0.017 Uiso calc PR 0.287(5) 1 A 2
    C C4B 0.43447(15) 0.74896(10) 1.1089(10) 0.0189(7) Uani d . 1 1 . .
    C C5B 0.49125(15) 0.72746(10) 1.1768(10) 0.0195(8) Uani d . 1 1 A .
    C C6B 0.49764(15) 0.68308(10) 1.0567(11) 0.0213(8) Uani d . 1 1 . .
    H H6B 0.4682 0.6704 0.9301 0.026 Uiso calc R 1 1 A .
    C C7B 0.54678(15) 0.66094(10) 1.1323(10) 0.0200(8) Uani d . 1 1 A .
    H H7B 0.5731 0.6754 1.2698 0.024 Uiso calc R 1 1 . .
    C C8B 0.56499(15) 0.61804(9) 1.0324(10) 0.0175(7) Uani d . 1 1 . .
    C C9B 0.62300(16) 0.60488(10) 1.0981(10) 0.0188(7) Uani d . 1 1 A .
    C C10B 0.64515(15) 0.56527(10) 0.9991(11) 0.0192(7) Uani d . 1 1 . .
    H H10B 0.6836 0.5575 1.0465 0.023 Uiso calc R 1 1 A .
    C C11B 0.60766(15) 0.53768(10) 0.8260(10) 0.0182(7) Uani d . 1 1 A .
    C C12B 0.54957(14) 0.54812(10) 0.7577(10) 0.0176(7) Uani d . 1 1 . .
    H H12B 0.5253 0.5291 0.6446 0.021 Uiso calc R 1 1 A .
    C C13B 0.52869(15) 0.58828(11) 0.8645(10) 0.0184(7) Uani d . 1 1 A .
    C C14B 0.71693(15) 0.62351(11) 1.3201(11) 0.0239(8) Uani d . 1 1 . .
    H H14D 0.7362 0.6474 1.4246 0.036 Uiso calc R 1 1 . .
    H H14E 0.7360 0.6169 1.1117 0.036 Uiso calc R 1 1 . .
    H H14F 0.7188 0.5991 1.4657 0.036 Uiso calc R 1 1 . .
    C C15B 0.68437(15) 0.48626(11) 0.7563(12) 0.0270(9) Uani d . 1 1 . .
    H H15D 0.6916 0.4596 0.6443 0.040 Uiso calc R 1 1 . .
    H H15E 0.6917 0.4830 0.9920 0.040 Uiso calc R 1 1 . .
    H H15F 0.7098 0.5079 0.6669 0.040 Uiso calc R 1 1 . .
    C C16B 0.43513(15) 0.57035(11) 0.6405(10) 0.0209(8) Uani d . 1 1 . .
    H H16D 0.3961 0.5817 0.6297 0.031 Uiso calc R 1 1 . .
    H H16E 0.4348 0.5438 0.7615 0.031 Uiso calc R 1 1 . .
    H H16F 0.4495 0.5655 0.4174 0.031 Uiso calc R 1 1 . .
loop_
    _atom_site_aniso_label
    _atom_site_aniso_U_11
    _atom_site_aniso_U_22
    _atom_site_aniso_U_33
    _atom_site_aniso_U_12
    _atom_site_aniso_U_13
    _atom_site_aniso_U_23
    S1A 0.0279(5) 0.0170(4) 0.0359(6) -0.0005(4) 0.0025(5) 0.0010(4)
    O1A 0.0172(11) 0.0159(11) 0.0354(17) 0.0015(9) 0.0028(12) -0.0011(11)
    O2A 0.0188(12) 0.0160(11) 0.0290(15) 0.0019(9) 0.0044(11) 0.0041(10)
    O3A 0.0194(12) 0.0099(10) 0.0326(16) 0.0006(9) 0.0018(11) 0.0029(10)
    O4A 0.0174(12) 0.0135(11) 0.0324(16) -0.0022(9) 0.0064(12) -0.0005(11)
    C1A 0.0233(17) 0.0186(16) 0.023(2) -0.0046(14) 0.0012(16) 0.0030(14)
    C2A 0.0229(17) 0.0171(16) 0.032(2) -0.0014(13) 0.0067(18) 0.0011(16)
    C3A 0.0213(18) 0.0237(17) 0.026(2) -0.0096(14) 0.0046(16) 0.0041(15)
    C4A 0.0231(17) 0.0125(14) 0.0219(19) -0.0005(12) -0.0008(16) -0.0015(14)
    C5A 0.0195(17) 0.0135(15) 0.026(2) 0.0001(12) -0.0029(16) -0.0021(14)
    C6A 0.0208(17) 0.0131(15) 0.029(2) 0.0009(12) 0.0005(16) -0.0023(14)
    C7A 0.0206(16) 0.0141(14) 0.0214(19) 0.0022(12) 0.0010(15) 0.0019(15)
    C8A 0.0159(15) 0.0132(14) 0.0207(19) -0.0015(12) -0.0011(14) -0.0012(13)
    C9A 0.0201(16) 0.0141(14) 0.0181(18) 0.0018(12) -0.0025(15) 0.0027(14)
    C10A 0.0186(16) 0.0145(14) 0.0199(18) -0.0024(12) -0.0009(15) 0.0019(14)
    C11A 0.0148(15) 0.0098(14) 0.026(2) 0.0010(12) -0.0032(14) 0.0013(13)
    C12A 0.0163(15) 0.0144(15) 0.026(2) 0.0043(12) -0.0027(15) 0.0001(14)
    C13A 0.0123(15) 0.0177(15) 0.026(2) -0.0050(12) -0.0013(14) 0.0003(14)
    C14A 0.0170(16) 0.0170(15) 0.023(2) 0.0005(12) 0.0005(16) 0.0023(15)
    C15A 0.0229(17) 0.0099(14) 0.030(2) 0.0017(12) -0.0045(16) 0.0019(15)
    C16A 0.0217(18) 0.0180(16) 0.030(2) -0.0017(13) 0.0027(16) -0.0041(15)
    S1B 0.0189(8) 0.0084(8) 0.0322(10) 0.0019(7) 0.0018(7) -0.0026(8)
    O1B 0.0207(12) 0.0134(11) 0.051(2) 0.0005(9) -0.0075(14) -0.0025(12)
    O2B 0.0140(11) 0.0120(10) 0.0339(16) -0.0022(8) -0.0061(12) -0.0020(11)
    O3B 0.0193(12) 0.0106(10) 0.0276(15) 0.0017(8) -0.0013(11) 0.0009(10)
    O4B 0.0166(11) 0.0112(10) 0.0304(16) -0.0005(8) -0.0018(11) -0.0001(10)
    C1B 0.016(4) 0.020(3) 0.022(5) 0.005(2) -0.004(3) 0.005(3)
    C2B 0.027(4) 0.020(4) 0.033(5) -0.004(3) 0.003(3) -0.008(4)
    C3B 0.044(5) 0.021(4) 0.031(6) 0.004(3) -0.007(4) 0.001(4)
    C4B 0.0195(17) 0.0149(15) 0.022(2) -0.0038(13) 0.0001(15) 0.0014(14)
    C5B 0.0176(16) 0.0120(15) 0.029(2) -0.0003(13) 0.0051(15) 0.0019(13)
    C6B 0.0210(17) 0.0118(14) 0.031(2) -0.0005(12) -0.0013(17) -0.0014(16)
    C7B 0.0179(16) 0.0152(15) 0.027(2) -0.0043(13) -0.0013(15) -0.0005(14)
    C8B 0.0196(16) 0.0113(13) 0.0215(18) -0.0004(12) 0.0031(15) -0.0009(14)
    C9B 0.0216(17) 0.0143(15) 0.020(2) -0.0038(13) 0.0010(15) 0.0039(13)
    C10B 0.0184(16) 0.0136(15) 0.026(2) -0.0001(12) 0.0005(16) 0.0022(15)
    C11B 0.0218(17) 0.0103(14) 0.022(2) -0.0003(12) 0.0023(15) 0.0003(13)
    C12B 0.0196(15) 0.0103(13) 0.0229(19) -0.0015(12) -0.0013(16) 0.0023(14)
    C13B 0.0198(17) 0.0169(15) 0.0184(18) -0.0013(13) 0.0021(15) -0.0001(14)
    C14B 0.0178(16) 0.0197(16) 0.034(2) -0.0041(13) -0.0060(17) 0.0000(16)
    C15B 0.0227(18) 0.0125(15) 0.046(3) 0.0051(13) -0.0004(19) 0.0013(18)
    C16B 0.0190(17) 0.0185(16) 0.025(2) -0.0040(13) -0.0026(15) 0.0000(14)
_geom_special_details
;
 All esds (except the esd in the dihedral angle between two l.s. planes)
 are estimated using the full covariance matrix.  The cell esds are taken
 into account individually in the estimation of esds in distances, angles
 and torsion angles; correlations between esds in cell parameters are only
 used when they are defined by crystal symmetry.  An approximate (isotropic)
 treatment of cell esds is used for estimating esds involving l.s. planes.
;
loop_
    _geom_bond_atom_site_label_1
    _geom_bond_atom_site_label_2
    _geom_bond_site_symmetry_2
    _geom_bond_distance
    _geom_bond_publ_flag
    S1A C1A . 1.697(4) ?
    S1A C4A . 1.729(3) ?
    O1A C5A . 1.219(4) ?
    O2A C9A . 1.374(4) ?
    O2A C14A . 1.438(4) ?
    O3A C11A . 1.359(4) ?
    O3A C15A . 1.448(4) ?
    O4A C13A . 1.371(4) ?
    O4A C16A . 1.430(4) ?
    C1A C2A . 1.368(5) ?
    C1A H1A . 0.9300 ?
    C2A C3A . 1.437(5) ?
    C2A H2A . 0.9300 ?
    C3A C4A . 1.413(5) ?
    C3A H3A . 0.9300 ?
    C4A C5A . 1.491(5) ?
    C5A C6A . 1.478(4) ?
    C6A C7A . 1.337(5) ?
    C6A H6A . 0.9300 ?
    C7A C8A . 1.462(4) ?
    C7A H7A . 0.9300 ?
    C8A C13A . 1.408(5) ?
    C8A C9A . 1.421(5) ?
    C9A C10A . 1.382(4) ?
    C10A C11A . 1.397(5) ?
    C10A H10A . 0.9300 ?
    C11A C12A . 1.383(5) ?
    C12A C13A . 1.390(4) ?
    C12A H12A . 0.9300 ?
    C14A H14A . 0.9600 ?
    C14A H14B . 0.9600 ?
    C14A H14C . 0.9600 ?
    C15A H15A . 0.9600 ?
    C15A H15B . 0.9600 ?
    C15A H15C . 0.9600 ?
    C16A H16A . 0.9600 ?
    C16A H16B . 0.9600 ?
    C16A H16C . 0.9600 ?
    S1B C4B . 1.699(4) ?
    S1B C1B . 1.717(10) ?
    O1B C5B . 1.226(4) ?
    O2B C9B . 1.360(4) ?
    O2B C14B . 1.429(4) ?
    O3B C11B . 1.364(4) ?
    O3B C15B . 1.437(4) ?
    O4B C13B . 1.356(4) ?
    O4B C16B . 1.434(4) ?
    C1B C2B . 1.399(13) ?
    C1B H1B . 0.9300 ?
    C2B C3B . 1.408(15) ?
    C2B H2B . 0.9300 ?
    C3B C4B . 1.380(12) ?
    C3B H3B . 0.9300 ?
    S1X C4B . 1.657(7) ?
    S1X C1X . 1.69(2) ?
    C1X C2X . 1.37(3) ?
    C1X H1BX . 0.9300 ?
    C2X C3X . 1.46(3) ?
    C2X H2BX . 0.9300 ?
    C3X C4B . 1.41(2) ?
    C3X H3BX . 0.9300 ?
    C4B C5B . 1.485(5) ?
    C5B C6B . 1.473(5) ?
    C6B C7B . 1.353(5) ?
    C6B H6B . 0.9300 ?
    C7B C8B . 1.458(4) ?
    C7B H7B . 0.9300 ?
    C8B C9B . 1.412(5) ?
    C8B C13B . 1.414(5) ?
    C9B C10B . 1.393(5) ?
    C10B C11B . 1.397(5) ?
    C10B H10B . 0.9300 ?
    C11B C12B . 1.394(5) ?
    C12B C13B . 1.407(5) ?
    C12B H12B . 0.9300 ?
    C14B H14D . 0.9600 ?
    C14B H14E . 0.9600 ?
    C14B H14F . 0.9600 ?
    C15B H15D . 0.9600 ?
    C15B H15E . 0.9600 ?
    C15B H15F . 0.9600 ?
    C16B H16D . 0.9600 ?
    C16B H16E . 0.9600 ?
    C16B H16F . 0.9600 ?
loop_
    _geom_angle_atom_site_label_1
    _geom_angle_atom_site_label_2
    _geom_angle_atom_site_label_3
    _geom_angle_site_symmetry_1
    _geom_angle_site_symmetry_3
    _geom_angle
    _geom_angle_publ_flag
    C1A S1A C4A . . 91.40(17) ?
    C9A O2A C14A . . 116.6(3) ?
    C11A O3A C15A . . 116.5(3) ?
    C13A O4A C16A . . 117.8(3) ?
    C2A C1A S1A . . 112.9(3) ?
    C2A C1A H1A . . 123.5 ?
    S1A C1A H1A . . 123.5 ?
    C1A C2A C3A . . 113.9(3) ?
    C1A C2A H2A . . 123.1 ?
    C3A C2A H2A . . 123.1 ?
    C4A C3A C2A . . 109.0(3) ?
    C4A C3A H3A . . 125.5 ?
    C2A C3A H3A . . 125.5 ?
    C3A C4A C5A . . 129.9(3) ?
    C3A C4A S1A . . 112.8(3) ?
    C5A C4A S1A . . 117.3(3) ?
    O1A C5A C6A . . 124.4(3) ?
    O1A C5A C4A . . 119.3(3) ?
    C6A C5A C4A . . 116.2(3) ?
    C7A C6A C5A . . 119.9(3) ?
    C7A C6A H6A . . 120.1 ?
    C5A C6A H6A . . 120.1 ?
    C6A C7A C8A . . 130.5(3) ?
    C6A C7A H7A . . 114.7 ?
    C8A C7A H7A . . 114.7 ?
    C13A C8A C9A . . 115.9(3) ?
    C13A C8A C7A . . 125.1(3) ?
    C9A C8A C7A . . 119.0(3) ?
    O2A C9A C10A . . 122.3(3) ?
    O2A C9A C8A . . 115.5(3) ?
    C10A C9A C8A . . 122.1(3) ?
    C9A C10A C11A . . 119.4(3) ?
    C9A C10A H10A . . 120.3 ?
    C11A C10A H10A . . 120.3 ?
    O3A C11A C12A . . 124.4(3) ?
    O3A C11A C10A . . 114.9(3) ?
    C12A C11A C10A . . 120.7(3) ?
    C11A C12A C13A . . 119.1(3) ?
    C11A C12A H12A . . 120.4 ?
    C13A C12A H12A . . 120.4 ?
    O4A C13A C12A . . 121.5(3) ?
    O4A C13A C8A . . 115.8(3) ?
    C12A C13A C8A . . 122.7(3) ?
    O2A C14A H14A . . 109.5 ?
    O2A C14A H14B . . 109.5 ?
    H14A C14A H14B . . 109.5 ?
    O2A C14A H14C . . 109.5 ?
    H14A C14A H14C . . 109.5 ?
    H14B C14A H14C . . 109.5 ?
    O3A C15A H15A . . 109.5 ?
    O3A C15A H15B . . 109.5 ?
    H15A C15A H15B . . 109.5 ?
    O3A C15A H15C . . 109.5 ?
    H15A C15A H15C . . 109.5 ?
    H15B C15A H15C . . 109.5 ?
    O4A C16A H16A . . 109.5 ?
    O4A C16A H16B . . 109.5 ?
    H16A C16A H16B . . 109.5 ?
    O4A C16A H16C . . 109.5 ?
    H16A C16A H16C . . 109.5 ?
    H16B C16A H16C . . 109.5 ?
    C4B S1B C1B . . 92.4(4) ?
    C9B O2B C14B . . 118.2(3) ?
    C11B O3B C15B . . 117.3(3) ?
    C13B O4B C16B . . 117.3(3) ?
    C2B C1B S1B . . 112.0(7) ?
    C2B C1B H1B . . 124.0 ?
    S1B C1B H1B . . 124.0 ?
    C1B C2B C3B . . 110.0(10) ?
    C1B C2B H2B . . 125.0 ?
    C3B C2B H2B . . 125.0 ?
    C4B C3B C2B . . 114.6(9) ?
    C4B C3B H3B . . 122.7 ?
    C2B C3B H3B . . 122.7 ?
    C4B S1X C1X . . 93.0(9) ?
    C2X C1X S1X . . 113(2) ?
    C2X C1X H1BX . . 123.6 ?
    S1X C1X H1BX . . 123.6 ?
    C1X C2X C3X . . 111(2) ?
    C1X C2X H2BX . . 124.6 ?
    C3X C2X H2BX . . 124.6 ?
    C4B C3X C2X . . 110(2) ?
    C4B C3X H3BX . . 125.2 ?
    C2X C3X H3BX . . 125.2 ?
    C3B C4B C3X . . 109.3(12) ?
    C3B C4B C5B . . 130.2(6) ?
    C3X C4B C5B . . 120.2(12) ?
    C3X C4B S1X . . 112.9(12) ?
    C5B C4B S1X . . 126.9(4) ?
    C3B C4B S1B . . 110.7(5) ?
    C5B C4B S1B . . 118.7(3) ?
    S1X C4B S1B . . 114.4(3) ?
    O1B C5B C6B . . 124.3(3) ?
    O1B C5B C4B . . 118.8(3) ?
    C6B C5B C4B . . 116.9(3) ?
    C7B C6B C5B . . 119.4(3) ?
    C7B C6B H6B . . 120.3 ?
    C5B C6B H6B . . 120.3 ?
    C6B C7B C8B . . 130.2(3) ?
    C6B C7B H7B . . 114.9 ?
    C8B C7B H7B . . 114.9 ?
    C9B C8B C13B . . 116.6(3) ?
    C9B C8B C7B . . 119.0(3) ?
    C13B C8B C7B . . 124.4(3) ?
    O2B C9B C10B . . 121.5(3) ?
    O2B C9B C8B . . 115.4(3) ?
    C10B C9B C8B . . 123.1(3) ?
    C9B C10B C11B . . 117.7(3) ?
    C9B C10B H10B . . 121.2 ?
    C11B C10B H10B . . 121.2 ?
    O3B C11B C12B . . 114.1(3) ?
    O3B C11B C10B . . 123.5(3) ?
    C12B C11B C10B . . 122.4(3) ?
    C11B C12B C13B . . 118.2(3) ?
    C11B C12B H12B . . 120.9 ?
    C13B C12B H12B . . 120.9 ?
    O4B C13B C12B . . 121.3(3) ?
    O4B C13B C8B . . 116.7(3) ?
    C12B C13B C8B . . 122.0(3) ?
    O2B C14B H14D . . 109.5 ?
    O2B C14B H14E . . 109.5 ?
    H14D C14B H14E . . 109.5 ?
    O2B C14B H14F . . 109.5 ?
    H14D C14B H14F . . 109.5 ?
    H14E C14B H14F . . 109.5 ?
    O3B C15B H15D . . 109.5 ?
    O3B C15B H15E . . 109.5 ?
    H15D C15B H15E . . 109.5 ?
    O3B C15B H15F . . 109.5 ?
    H15D C15B H15F . . 109.5 ?
    H15E C15B H15F . . 109.5 ?
    O4B C16B H16D . . 109.5 ?
    O4B C16B H16E . . 109.5 ?
    H16D C16B H16E . . 109.5 ?
    O4B C16B H16F . . 109.5 ?
    H16D C16B H16F . . 109.5 ?
    H16E C16B H16F . . 109.5 ?
loop_
    _geom_torsion_atom_site_label_1
    _geom_torsion_atom_site_label_2
    _geom_torsion_atom_site_label_3
    _geom_torsion_atom_site_label_4
    _geom_torsion_site_symmetry_1
    _geom_torsion_site_symmetry_2
    _geom_torsion_site_symmetry_3
    _geom_torsion_site_symmetry_4
    _geom_torsion
    _geom_torsion_publ_flag
    C4A S1A C1A C2A . . . . 1.0(3) ?
    S1A C1A C2A C3A . . . . -1.3(5) ?
    C1A C2A C3A C4A . . . . 0.9(5) ?
    C2A C3A C4A C5A . . . . 176.5(4) ?
    C2A C3A C4A S1A . . . . -0.2(5) ?
    C1A S1A C4A C3A . . . . -0.5(3) ?
    C1A S1A C4A C5A . . . . -177.6(3) ?
    C3A C4A C5A O1A . . . . -171.1(4) ?
    S1A C4A C5A O1A . . . . 5.4(5) ?
    C3A C4A C5A C6A . . . . 11.1(6) ?
    S1A C4A C5A C6A . . . . -172.3(3) ?
    O1A C5A C6A C7A . . . . 5.8(6) ?
    C4A C5A C6A C7A . . . . -176.6(4) ?
    C5A C6A C7A C8A . . . . -178.5(4) ?
    C6A C7A C8A C13A . . . . -5.4(7) ?
    C6A C7A C8A C9A . . . . 176.6(4) ?
    C14A O2A C9A C10A . . . . -5.3(5) ?
    C14A O2A C9A C8A . . . . 177.2(3) ?
    C13A C8A C9A O2A . . . . 179.4(3) ?
    C7A C8A C9A O2A . . . . -2.4(5) ?
    C13A C8A C9A C10A . . . . 1.9(5) ?
    C7A C8A C9A C10A . . . . -179.9(4) ?
    O2A C9A C10A C11A . . . . -177.8(4) ?
    C8A C9A C10A C11A . . . . -0.5(6) ?
    C15A O3A C11A C12A . . . . 3.7(5) ?
    C15A O3A C11A C10A . . . . -176.6(3) ?
    C9A C10A C11A O3A . . . . 179.4(3) ?
    C9A C10A C11A C12A . . . . -1.0(6) ?
    O3A C11A C12A C13A . . . . -179.4(3) ?
    C10A C11A C12A C13A . . . . 1.0(6) ?
    C16A O4A C13A C12A . . . . 0.3(5) ?
    C16A O4A C13A C8A . . . . -179.5(3) ?
    C11A C12A C13A O4A . . . . -179.2(4) ?
    C11A C12A C13A C8A . . . . 0.6(6) ?
    C9A C8A C13A O4A . . . . 177.9(3) ?
    C7A C8A C13A O4A . . . . -0.2(6) ?
    C9A C8A C13A C12A . . . . -1.9(5) ?
    C7A C8A C13A C12A . . . . -180.0(4) ?
    C4B S1B C1B C2B . . . . 1.4(8) ?
    S1B C1B C2B C3B . . . . 1.8(12) ?
    C1B C2B C3B C4B . . . . -5.1(14) ?
    C4B S1X C1X C2X . . . . -2(2) ?
    S1X C1X C2X C3X . . . . 7(3) ?
    C1X C2X C3X C4B . . . . -9(3) ?
    C2B C3B C4B C3X . . . . 5.4(16) ?
    C2B C3B C4B C5B . . . . 179.0(7) ?
    C2B C3B C4B S1X . . . . -121(7) ?
    C2B C3B C4B S1B . . . . 6.2(11) ?
    C2X C3X C4B C3B . . . . 3(2) ?
    C2X C3X C4B C5B . . . . -171.8(15) ?
    C2X C3X C4B S1X . . . . 8(2) ?
    C1X S1X C4B C3B . . . . 51(7) ?
    C1X S1X C4B C3X . . . . -3.7(16) ?
    C1X S1X C4B C5B . . . . 176.0(10) ?
    C1X S1X C4B S1B . . . . -3.0(10) ?
    C1B S1B C4B C3B . . . . -4.2(7) ?
    C1B S1B C4B C5B . . . . -178.0(4) ?
    C1B S1B C4B S1X . . . . 1.1(5) ?
    C3B C4B C5B O1B . . . . -176.9(7) ?
    C3X C4B C5B O1B . . . . -3.9(14) ?
    S1X C4B C5B O1B . . . . 176.4(5) ?
    S1B C4B C5B O1B . . . . -4.6(5) ?
    C3B C4B C5B C6B . . . . 4.9(9) ?
    C3X C4B C5B C6B . . . . 177.9(13) ?
    S1X C4B C5B C6B . . . . -1.7(6) ?
    S1B C4B C5B C6B . . . . 177.3(3) ?
    O1B C5B C6B C7B . . . . 6.6(6) ?
    C4B C5B C6B C7B . . . . -175.3(4) ?
    C5B C6B C7B C8B . . . . -176.7(4) ?
    C6B C7B C8B C9B . . . . 169.3(4) ?
    C6B C7B C8B C13B . . . . -9.2(7) ?
    C14B O2B C9B C10B . . . . 0.6(5) ?
    C14B O2B C9B C8B . . . . -177.6(3) ?
    C13B C8B C9B O2B . . . . 179.6(3) ?
    C7B C8B C9B O2B . . . . 1.0(5) ?
    C13B C8B C9B C10B . . . . 1.5(6) ?
    C7B C8B C9B C10B . . . . -177.1(4) ?
    O2B C9B C10B C11B . . . . -177.9(3) ?
    C8B C9B C10B C11B . . . . 0.2(6) ?
    C15B O3B C11B C12B . . . . 178.0(3) ?
    C15B O3B C11B C10B . . . . -1.0(5) ?
    C9B C10B C11B O3B . . . . 177.6(3) ?
    C9B C10B C11B C12B . . . . -1.4(6) ?
    O3B C11B C12B C13B . . . . -178.2(3) ?
    C10B C11B C12B C13B . . . . 0.9(6) ?
    C16B O4B C13B C12B . . . . 0.6(5) ?
    C16B O4B C13B C8B . . . . -179.7(3) ?
    C11B C12B C13B O4B . . . . -179.4(3) ?
    C11B C12B C13B C8B . . . . 0.9(6) ?
    C9B C8B C13B O4B . . . . 178.2(3) ?
    C7B C8B C13B O4B . . . . -3.2(6) ?
    C9B C8B C13B C12B . . . . -2.1(6) ?
    C7B C8B C13B C12B . . . . 176.5(4) ?
loop_
    _geom_hbond_atom_site_label_D
    _geom_hbond_atom_site_label_H
    _geom_hbond_atom_site_label_A
    _geom_hbond_site_symmetry_A
    _geom_hbond_distance_DH
    _geom_hbond_distance_HA
    _geom_hbond_distance_DA
    _geom_hbond_angle_DHA
    _geom_hbond_publ_flag
    C2B H2B O3A 1_555 0.93 2.56 3.482(10) 171 y
    C6A H6A O4A 1_555 0.93 2.22 2.815(4) 121 y
    C6B H6B O4B 1_555 0.93 2.24 2.824(4) 120 y
    C15A H15C O1B 3_464 0.96 2.51 3.451(5) 166 y
    C15B H15F O1A 2_664 0.96 2.55 3.355(5) 141 y
    C16B H16E O3B 2_665 0.96 2.59 3.401(4) 142 y
