# Supplementary material for: (E)-1-(Thio­phen-2-yl)-3-(2,4,6-tri­meth­oxy­phen­yl)prop-2-en-1-one
Source: Acta Crystallogr Sect E Struct Rep Online. 2011 Oct 29;67(Pt 11):o3074–5. doi: 10.1107/S1600536811042930 (PMC3247464; doi:10.1107/S1600536811042930)
Supplement: Supplementary file 2 [file e-67-o3074-Isup2.hkl]

# 
# h,k,l, Fc-squared, Fo-squared, sigma(Fo-squared) and status flag 
# 
data_I
_shelx_title ' tc26sam in Pna2(1) (100K)' 
_shelx_refln_list_code          4 
_shelx_F_calc_maximum      198.15 
_exptl_crystal_F_000      1280.00 
_reflns_d_resolution_high  0.7108 
 
loop_ 
 _symmetry_equiv_pos_as_xyz 
 'x, y, z' 
 '-x, -y, z+1/2' 
 'x+1/2, -y+1/2, z' 
 '-x+1/2, y+1/2, z+1/2' 
 
_cell_length_a    22.8482 
_cell_length_b    31.2117 
_cell_length_c     3.9876 
_cell_angle_alpha  90.000 
_cell_angle_beta   90.000 
_cell_angle_gamma  90.000 
 
_shelx_F_squared_multiplier     1.000 
 
loop_ 
 _refln_index_h 
 _refln_index_k 
 _refln_index_l 
 _refln_F_squared_calc 
 _refln_F_squared_meas 
 _refln_F_squared_sigma 
 _refln_observed_status 
  10   0  -5      112.78      110.59     44.96 o 
  12   0  -5      142.95      178.35     52.41 o 
  14   0  -5        0.79      -95.86     47.93 o 
   9   1  -5      282.75      311.74     47.59 o 
  10   1  -5       82.87      107.48     31.26 o 
  11   1  -5       84.84      105.37     34.16 o 
  12   1  -5      112.13      100.20     35.49 o 
  13   1  -5       69.79      127.19     36.59 o 
  14   1  -5       91.53       -9.15     40.44 o 
   9   2  -5       65.36       45.85     28.25 o 
  10   2  -5       10.88       39.30     29.01 o 
  11   2  -5       14.54       -0.08     29.70 o 
  12   2  -5       49.17       53.03     34.89 o 
  13   2  -5       17.77        0.64     33.33 o 
  14   2  -5      203.06      205.80     44.08 o 
   9   3  -5        4.27      -22.01     41.71 o 
  10   3  -5        9.87       39.88     28.67 o 
  11   3  -5      148.70      223.73     36.76 o 
  12   3  -5       35.44      -25.31     38.34 o 
  13   3  -5       40.07       76.78     33.80 o 
  14   3  -5       16.87      -12.61     35.16 o 
   8   4  -5       34.73       49.28     39.60 o 
   9   4  -5       19.51        0.00     26.88 o 
  10   4  -5       39.62        9.00     28.34 o 
  11   4  -5       23.09       46.92     32.12 o 
  12   4  -5      103.48      124.48     39.58 o 
  13   4  -5       45.27       44.60     33.43 o 
  14   4  -5       34.92       10.27     36.19 o 
   7   5  -5      161.78      150.23     43.41 o 
   8   5  -5       19.97       70.51     42.09 o 
   9   5  -5       21.42       25.15     42.24 o 
  10   5  -5       44.34       80.79     32.50 o 
  11   5  -5       19.73      -28.11     30.60 o 
  12   5  -5       14.02       30.94     34.14 o 
  13   5  -5      105.90      206.60     64.99 o 
  14   5  -5       12.75       54.01     39.44 o 
   7   6  -5      264.18      289.86     50.50 o 
   8   6  -5        8.70      -26.19     38.79 o 
   9   6  -5      125.55      148.12     47.27 o 
  10   6  -5       49.98       12.44     43.84 o 
  11   6  -5        4.94      -15.36     48.30 o 
  12   6  -5      255.23      357.90     43.89 o 
  13   6  -5       94.15       43.51     42.77 o 
   6   7  -5       15.50       54.73     42.88 o 
   7   7  -5       35.54       40.44     40.19 o 
   8   7  -5       46.35       36.27     43.10 o 
   9   7  -5       77.09       98.87     46.78 o 
  10   7  -5       39.24       51.36     47.49 o 
  11   7  -5       58.74      124.87     52.95 o 
  12   7  -5      119.37      228.33     63.86 o 
  13   7  -5      110.91      143.01     64.16 o 
   3   8  -5        2.05      -29.80     33.67 o 
   5   8  -5      116.11      151.76     45.85 o 
   6   8  -5       23.41      -37.90     36.28 o 
   7   8  -5       62.49       37.79     41.22 o 
   8   8  -5       72.69      122.21     48.79 o 
   9   8  -5      151.79      329.42     57.37 o 
  10   8  -5      414.93      591.39     70.24 o 
  11   8  -5      266.23      329.77     65.02 o 
  12   8  -5       49.38       82.62     56.03 o 
  13   8  -5      153.90      187.69     64.15 o 
   1   9  -5       45.44       13.01     36.40 o 
   4   9  -5      184.73      185.41     47.02 o 
   5   9  -5      156.91      250.80     47.66 o 
   6   9  -5      181.07      151.33     49.28 o 
   7   9  -5       58.08       98.15     46.18 o 
   8   9  -5       18.19      -12.85     43.79 o 
   9   9  -5       34.90       64.24     50.98 o 
  10   9  -5       47.36       -0.71     48.80 o 
  11   9  -5       40.56       66.09     54.70 o 
  12   9  -5       32.71      -30.94     50.84 o 
  13   9  -5       60.67       81.38     58.35 o 
   1  10  -5       67.51       57.13     30.30 o 
   2  10  -5       24.50      -12.35     27.55 o 
   3  10  -5       52.31       93.14     34.94 o 
   4  10  -5        6.81       11.50     27.34 o 
   5  10  -5       37.07       64.19     40.91 o 
   6  10  -5       14.07       92.49     44.19 o 
   7  10  -5       20.53      -72.95     43.34 o 
   8  10  -5      172.47      219.32     57.45 o 
   9  10  -5       32.89       83.76     51.24 o 
  10  10  -5      185.46      144.50     58.61 o 
  11  10  -5       56.11      -27.63     52.29 o 
  12  10  -5       78.86       92.67     57.78 o 
   1  11  -5      144.88      115.71     34.49 o 
   2  11  -5      128.18      101.85     33.51 o 
   3  11  -5      309.16      315.09     36.75 o 
   4  11  -5       72.99       53.84     30.64 o 
   5  11  -5      132.27      142.95     46.82 o 
   6  11  -5       88.79      131.93     48.70 o 
   7  11  -5       79.95      165.94     51.61 o 
   8  11  -5      145.53      131.17     53.12 o 
   9  11  -5      125.06      215.98     60.00 o 
  10  11  -5       22.03      -43.86     48.69 o 
  11  11  -5        1.58      -21.01     52.18 o 
  12  11  -5        3.69      -73.19     47.70 o 
   1  12  -5        4.54       29.80     49.48 o 
   2  12  -5       76.80       49.65     31.17 o 
   3  12  -5       17.32       44.28     31.25 o 
   4  12  -5      132.09      165.39     36.47 o 
   5  12  -5       21.41       24.68     68.44 o 
   6  12  -5       44.99        7.55     44.22 o 
   7  12  -5      170.31      277.91     58.76 o 
   8  12  -5        5.68        6.46     51.11 o 
   9  12  -5      130.93      191.55     60.69 o 
  10  12  -5       68.64       50.09     55.60 o 
  11  12  -5        2.98       27.41     54.48 o 
   0  13  -5       68.86       68.65     47.40 o 
   1  13  -5       74.16       20.60     32.33 o 
   2  13  -5       45.81       39.98     41.66 o 
   3  13  -5      171.76      208.77     46.58 o 
   4  13  -5      357.47      350.70     42.05 o 
   5  13  -5       37.72        3.12     51.94 o 
   6  13  -5       22.17        2.29     46.08 o 
   7  13  -5       21.38       82.17     52.80 o 
   8  13  -5       37.16      200.35     57.63 o 
   9  13  -5       35.92      -21.65     51.47 o 
  10  13  -5      121.35      232.80     62.51 o 
  11  13  -5      217.93      254.98     70.33 o 
   1  14  -5       22.81       31.04     34.81 o 
   2  14  -5       37.20       -7.83     49.21 o 
   3  14  -5       40.92       64.40     34.77 o 
   4  14  -5       66.93       48.94     34.43 o 
   5  14  -5       36.05      -36.70     33.12 o 
   6  14  -5        4.03      -20.93     33.30 o 
   7  14  -5       83.14       87.20     51.41 o 
   8  14  -5      136.38      164.98     60.21 o 
   9  14  -5       76.79       92.70     56.08 o 
  10  14  -5      164.24      215.47     64.39 o 
   0  15  -5        5.84        8.84     49.97 o 
   1  15  -5        0.23      -55.34     33.44 o 
   2  15  -5       11.91      -26.94     33.77 o 
   3  15  -5        3.08      -28.22     32.95 o 
   4  15  -5       67.65       86.23     36.93 o 
   5  15  -5       67.08       83.56     37.19 o 
   6  15  -5       29.60       21.46     35.38 o 
   7  15  -5       33.56       60.54     52.76 o 
   8  15  -5       84.64      164.75     58.83 o 
   9  15  -5        1.87       98.76     57.58 o 
   1  16  -5       11.50       32.85     36.94 o 
   2  16  -5       39.02       14.61     35.33 o 
   3  16  -5       49.11       37.04     37.17 o 
   4  16  -5      119.57      139.35     45.23 o 
   5  16  -5       92.06       94.07     66.18 o 
   6  16  -5       92.91       74.14     38.17 o 
   7  16  -5      170.58      187.24     59.21 o 
   8  16  -5       95.37      150.91     59.88 o 
   0  17  -5       85.48      125.41     57.96 o 
   1  17  -5       26.41       68.87     39.32 o 
   2  17  -5       58.14       63.70     38.42 o 
   3  17  -5       19.22       47.20     37.84 o 
   4  17  -5      151.51      162.65     41.89 o 
   5  17  -5      300.31      411.92     50.12 o 
   6  17  -5       12.29      -31.54     41.33 o 
   7  17  -5       28.35       59.79     45.11 o 
   1  18  -5      164.44      208.06     48.98 o 
   2  18  -5      109.35       39.34     41.80 o 
   3  18  -5       17.90        1.50     38.22 o 
   4  18  -5       48.44      116.56     52.37 o 
   5  18  -5       73.54      119.32     43.14 o 
   6  18  -5      138.34      116.63     59.15 o 
   0  19  -5      253.16      231.41     69.09 o 
   1  19  -5       45.96       29.86     42.87 o 
   2  19  -5       60.19       40.66     42.59 o 
   3  19  -5       14.98       43.07     42.79 o 
   4  19  -5       49.29       93.74     44.12 o 
   8   0  -4      518.16      523.73     53.10 o 
  10   0  -4     1041.71     1145.55     75.72 o 
  12   0  -4      275.19      312.42     57.65 o 
  14   0  -4      166.19      163.44     52.29 o 
  16   0  -4      277.39      361.96     65.80 o 
  18   0  -4      132.23       86.33     56.82 o 
  20   0  -4       93.24      116.86     65.75 o 
  22   0  -4      121.52      150.83     73.85 o 
   6   1  -4       79.85       65.49     32.56 o 
   7   1  -4      426.64      380.66     45.33 o 
   8   1  -4       18.07       61.98     34.93 o 
   9   1  -4      780.22      798.91     45.48 o 
  10   1  -4      292.83      323.79     35.88 o 
  11   1  -4      461.66      432.47     56.83 o 
  12   1  -4      364.22      379.35     41.45 o 
  13   1  -4      380.17      496.62     46.20 o 
  14   1  -4      243.56      271.93     39.74 o 
  15   1  -4       15.43       34.06     33.85 o 
  16   1  -4      148.90      237.22     42.81 o 
  17   1  -4       36.32       12.83     37.02 o 
  18   1  -4        5.12       22.45     37.67 o 
  19   1  -4      223.58      249.03     85.36 o 
  20   1  -4      173.24      190.09     51.31 o 
  21   1  -4       47.20      120.56     61.90 o 
  22   1  -4      237.85      251.29     57.18 o 
   6   2  -4      234.30      294.61     40.02 o 
   7   2  -4        9.98       24.37     33.13 o 
   8   2  -4       48.67      108.09     39.58 o 
   9   2  -4      178.15      222.93     48.26 o 
  10   2  -4       93.85       63.64     43.39 o 
  11   2  -4      608.94      636.67     66.44 o 
  12   2  -4     1205.55     1093.03     83.27 o 
  13   2  -4      846.40      951.71     80.82 o 
  14   2  -4      154.80      163.80     36.59 o 
  15   2  -4      329.49      433.38     48.06 o 
  16   2  -4      204.21      211.93     43.16 o 
  17   2  -4       25.56       48.15     38.32 o 
  18   2  -4      141.71      214.57     45.55 o 
  19   2  -4       18.11       -8.45     40.12 o 
  20   2  -4      116.85       91.39    103.05 o 
  21   2  -4       32.20       46.39     45.02 o 
  22   2  -4      179.11      142.74     53.32 o 
   5   3  -4       80.96       45.06     30.01 o 
   6   3  -4      612.63      624.64     52.49 o 
   7   3  -4      276.92      269.36     44.49 o 
   8   3  -4     1085.80     1134.51     71.08 o 
   9   3  -4       46.86      -10.73     37.91 o 
  10   3  -4      932.88      862.70     71.43 o 
  11   3  -4      180.85      148.71     51.25 o 
  12   3  -4      113.74       64.45     50.62 o 
  13   3  -4      117.31       89.28     50.79 o 
  14   3  -4       14.64       14.11     49.14 o 
  15   3  -4       70.73       33.82     50.66 o 
  16   3  -4       44.71      -69.33     50.86 o 
  17   3  -4       55.41       72.30     38.82 o 
  18   3  -4       10.26       10.33     37.38 o 
  19   3  -4      111.39      121.94     45.35 o 
  20   3  -4      141.95      172.64     49.65 o 
  21   3  -4       69.85       98.82     47.76 o 
  22   3  -4      169.15      185.91     83.19 o 
   4   4  -4      114.89      125.96     32.49 o 
   5   4  -4      128.62      122.08     34.74 o 
   6   4  -4       89.64      110.69     36.46 o 
   7   4  -4       63.53       30.16     36.34 o 
   8   4  -4      632.01      690.85     61.17 o 
   9   4  -4      808.00      907.09     69.18 o 
  10   4  -4       18.33      -28.42     38.76 o 
  11   4  -4       61.77        0.16     44.27 o 
  12   4  -4      521.12      461.04     67.15 o 
  13   4  -4      336.74      289.65     60.81 o 
  14   4  -4       98.16      191.74     56.29 o 
  15   4  -4        4.81       36.51     51.67 o 
  16   4  -4       79.02      -33.50     52.49 o 
  17   4  -4      165.09      165.19     61.89 o 
  18   4  -4        9.46       -1.79     55.44 o 
  19   4  -4      104.75      120.29     44.59 o 
  20   4  -4       30.86       26.09     43.87 o 
  21   4  -4        6.89      -17.32     41.65 o 
  22   4  -4       43.56      -43.31     44.70 o 
   3   5  -4      262.76      276.74     37.98 o 
   4   5  -4      552.57      552.54     48.55 o 
   5   5  -4       81.54       77.87     35.51 o 
   6   5  -4       79.04       74.38     36.60 o 
   7   5  -4      298.36      265.02     45.89 o 
   8   5  -4      101.51        7.40     40.46 o 
   9   5  -4        1.92       50.04     42.12 o 
  10   5  -4      147.78      170.71     49.25 o 
  11   5  -4       38.96      -26.80     40.79 o 
  12   5  -4      558.10      665.93     72.31 o 
  13   5  -4      248.68      273.73     58.13 o 
  14   5  -4      259.69      169.73     58.23 o 
  15   5  -4        3.39      -49.22     47.17 o 
  16   5  -4       44.42       15.03     53.27 o 
  17   5  -4       49.40       83.10     57.07 o 
  18   5  -4       55.27      108.75     60.75 o 
  19   5  -4      139.49      188.18     68.86 o 
  20   5  -4      117.64      100.51     44.94 o 
  21   5  -4      279.78      290.92     55.12 o 
  22   5  -4       39.16        3.51     45.49 o 
   0   6  -4       19.14       17.08     28.38 o 
   2   6  -4      103.28      104.62     32.90 o 
   3   6  -4      430.00      412.11     37.03 o 
   4   6  -4      274.91      320.02     72.70 o 
   5   6  -4        3.24       18.29     22.89 o 
   6   6  -4      173.31       90.57     39.49 o 
   7   6  -4        7.73       -6.84     35.91 o 
   8   6  -4       50.26       58.94     38.70 o 
   9   6  -4       80.74       97.04     42.38 o 
  10   6  -4      575.88      621.56     67.76 o 
  11   6  -4       48.43       10.51     47.56 o 
  12   6  -4      360.03      376.24     62.99 o 
  13   6  -4       75.58       95.47     53.48 o 
  14   6  -4       23.81      -31.87     46.32 o 
  15   6  -4       66.37       -8.61     48.81 o 
  16   6  -4      124.08       76.78     56.41 o 
  17   6  -4       55.11       27.05     55.13 o 
  18   6  -4      152.73      107.75     40.21 o 
  19   6  -4        3.79      139.88     65.45 o 
  20   6  -4      364.84      514.14     87.11 o 
  21   6  -4       87.20       98.05     69.03 o 
  22   6  -4      228.21      251.02     60.90 o 
   1   7  -4      849.43      910.58     42.19 o 
   2   7  -4       67.52       43.31     23.21 o 
   3   7  -4       45.90       14.82     23.68 o 
   4   7  -4       92.39       77.12     36.90 o 
   5   7  -4      120.00       77.70     26.51 o 
   6   7  -4       36.39       14.09     36.63 o 
   7   7  -4        5.12      -68.85     34.42 o 
   8   7  -4      150.74      123.47     45.94 o 
   9   7  -4      445.73      534.15     62.78 o 
  10   7  -4       81.95      162.45     50.20 o 
  11   7  -4        9.83      -64.12     40.85 o 
  12   7  -4       18.10      -58.03     43.51 o 
  13   7  -4       57.56       25.33     47.92 o 
  14   7  -4        8.99       93.87     52.85 o 
  15   7  -4      247.86      204.20     67.47 o 
  16   7  -4       17.91       29.67     54.70 o 
  17   7  -4       90.13       89.22     56.63 o 
  18   7  -4       70.80       72.64     40.06 o 
  19   7  -4      280.84      289.79     49.00 o 
  20   7  -4      285.43      376.34     55.33 o 
  21   7  -4      221.41      204.21     78.05 o 
   0   8  -4      317.54      370.64     47.00 o 
   1   8  -4      605.28      551.10     36.30 o 
   2   8  -4       68.02       46.01     24.58 o 
   3   8  -4       96.30       96.49     26.40 o 
   4   8  -4      149.46      185.78     49.68 o 
   5   8  -4      190.08      185.82     33.11 o 
   6   8  -4      132.71       99.12     28.91 o 
   7   8  -4       19.94        1.03     35.61 o 
   8   8  -4      289.06      336.09     55.10 o 
   9   8  -4      263.85      371.79     59.07 o 
  10   8  -4      116.64       53.37     49.60 o 
  11   8  -4      326.40      353.78     60.23 o 
  12   8  -4       46.87       46.04     49.67 o 
  13   8  -4      235.21      189.10     57.82 o 
  14   8  -4      187.51      180.15     60.43 o 
  15   8  -4       26.00       24.55     52.70 o 
  16   8  -4       89.17      104.54     61.25 o 
  17   8  -4      284.87      495.12     83.17 o 
  18   8  -4       86.62       84.81     41.09 o 
  19   8  -4       86.72      -22.72     45.05 o 
  20   8  -4       47.35       32.34     39.84 o 
  21   8  -4       28.21      -17.85     45.00 o 
   1   9  -4       46.68       48.13     27.30 o 
   2   9  -4      403.10      471.87     43.57 o 
   3   9  -4       28.69       26.29     25.31 o 
   4   9  -4     1008.33      981.72     48.68 o 
   5   9  -4       72.67       77.79     28.07 o 
   6   9  -4        9.50      -16.86     25.71 o 
   7   9  -4      136.54      151.26     31.54 o 
   8   9  -4       45.47       93.01     45.76 o 
   9   9  -4      453.54      388.52     61.92 o 
  10   9  -4      296.50      406.90     63.07 o 
  11   9  -4        8.51       -6.17     45.51 o 
  12   9  -4      144.81      113.99     53.33 o 
  13   9  -4       72.93      112.25     53.97 o 
  14   9  -4       96.91       60.83     54.28 o 
  15   9  -4       19.80       12.40     50.80 o 
  16   9  -4      183.78      224.71     66.31 o 
  17   9  -4      229.28      289.28     72.22 o 
  18   9  -4       73.88       74.29     39.43 o 
  19   9  -4       36.38       40.01     38.68 o 
  20   9  -4        7.44      -33.94     39.08 o 
  21   9  -4        2.44      -23.77     38.21 o 
   0  10  -4      282.73      270.33     46.24 o 
   1  10  -4      133.86      105.77     28.08 o 
   2  10  -4      109.03      146.44     29.66 o 
   3  10  -4      106.82      182.60     35.74 o 
   4  10  -4       28.09       33.72     32.16 o 
   5  10  -4       34.63       41.16     27.41 o 
   6  10  -4      630.39      590.68     59.36 o 
   7  10  -4       35.03      -20.35     26.91 o 
   8  10  -4      235.22      351.51     57.61 o 
   9  10  -4       49.34       96.85     49.19 o 
  10  10  -4       77.59       36.93     46.34 o 
  11  10  -4      107.99      120.85     53.77 o 
  12  10  -4       45.57       52.40     50.28 o 
  13  10  -4        5.58      -59.84     47.81 o 
  14  10  -4      409.57      397.33     72.37 o 
  15  10  -4        5.98       42.79     54.63 o 
  16  10  -4      151.18      169.84     62.95 o 
  17  10  -4       49.18       74.11     61.17 o 
  18  10  -4       98.73      145.63     43.91 o 
  19  10  -4      102.35        8.61     60.04 o 
  20  10  -4        2.39      -10.57     39.11 o 
  21  10  -4       21.33      -24.04     38.74 o 
   1  11  -4      237.01      287.88     33.40 o 
   2  11  -4       74.97       53.11     33.35 o 
   3  11  -4      696.83      787.84     52.30 o 
   4  11  -4       36.86       33.58     27.75 o 
   5  11  -4      100.99      118.97     42.68 o 
   6  11  -4       39.85       73.68     31.06 o 
   7  11  -4       39.54       35.76     29.97 o 
   8  11  -4      403.74      440.19     53.67 o 
   9  11  -4      528.16      610.39     68.64 o 
  10  11  -4      120.97      169.19     55.02 o 
  11  11  -4      347.07      397.47     67.31 o 
  12  11  -4      258.23      360.89     67.55 o 
  13  11  -4      173.77       91.45     57.73 o 
  14  11  -4       22.23       32.16     56.51 o 
  15  11  -4       10.33       11.51     54.82 o 
  16  11  -4      198.71      112.66     65.59 o 
  17  11  -4      189.94      163.21     70.75 o 
  18  11  -4      272.89      344.70     81.19 o 
  19  11  -4       21.13       -2.69     37.75 o 
  20  11  -4      123.08       77.09     55.82 o 
  21  11  -4       84.58        7.94     67.50 o 
   0  12  -4      489.63      511.20     58.80 o 
   1  12  -4       87.17       85.81     28.86 o 
   2  12  -4      464.45      553.18     41.80 o 
   3  12  -4      228.17      267.76     86.53 o 
   4  12  -4       92.79       75.46     31.33 o 
   5  12  -4       27.64       -5.76     28.47 o 
   6  12  -4      505.00      459.31     42.99 o 
   7  12  -4      107.55      108.33     38.74 o 
   8  12  -4      843.35     1005.87     82.15 o 
   9  12  -4      443.75      307.85     60.33 o 
  10  12  -4        0.30      -22.75     41.56 o 
  11  12  -4       70.58       66.62     52.63 o 
  12  12  -4       94.48       18.68     55.66 o 
  13  12  -4       18.92       52.99     55.22 o 
  14  12  -4       76.79       61.39     57.72 o 
  15  12  -4       43.03       92.99     60.98 o 
  16  12  -4        6.76      -61.94     52.17 o 
  17  12  -4      112.97      129.40     67.20 o 
  18  12  -4      212.24      117.70     73.65 o 
  19  12  -4       14.20       -9.07     40.23 o 
  20  12  -4       47.28       51.78     44.24 o 
   1  13  -4      546.32      538.05     43.41 o 
   2  13  -4      230.97      185.25     40.48 o 
   3  13  -4       87.99      131.54     33.10 o 
   4  13  -4      247.84      224.38     36.98 o 
   5  13  -4      193.23      199.93     36.60 o 
   6  13  -4       92.01       48.68     31.92 o 
   7  13  -4      156.75      156.51     62.63 o 
   8  13  -4      221.37      257.99     40.07 o 
   9  13  -4      395.14      489.63     68.28 o 
  10  13  -4      529.29      579.12     72.29 o 
  11  13  -4      147.27      136.22     57.13 o 
  12  13  -4      161.46      103.78     56.68 o 
  13  13  -4       86.08      121.69     59.70 o 
  14  13  -4       70.17       91.08     58.84 o 
  15  13  -4      212.83       93.92     66.26 o 
  16  13  -4       29.07       63.79     62.80 o 
  17  13  -4      169.09      196.07     74.57 o 
  18  13  -4      117.10      120.13     73.57 o 
  19  13  -4       28.66       -6.51     39.63 o 
  20  13  -4       12.04      -30.80     42.42 o 
   0  14  -4      453.46      531.70     63.69 o 
   1  14  -4       28.44      -54.30     27.15 o 
   2  14  -4      424.48      386.81     69.16 o 
   3  14  -4      277.42      293.30     42.24 o 
   4  14  -4       86.81      117.09     33.66 o 
   5  14  -4     1040.80     1043.28     58.69 o 
   6  14  -4       74.26      105.09     33.90 o 
   7  14  -4      518.58      566.73     54.47 o 
   8  14  -4       45.00        2.37     70.23 o 
   9  14  -4      843.21      909.96     59.74 o 
  10  14  -4      112.74      141.15     57.03 o 
  11  14  -4      172.89      231.29     62.41 o 
  12  14  -4       98.51      196.73     62.76 o 
  13  14  -4        6.91      -24.20     50.32 o 
  14  14  -4      146.18       59.62     60.24 o 
  15  14  -4        5.11        1.95     55.07 o 
  16  14  -4      203.00      154.55     69.06 o 
  17  14  -4       46.44      -24.48     62.67 o 
  18  14  -4       80.50      -22.15     64.81 o 
  19  14  -4       33.51       13.44     40.16 o 
  20  14  -4       37.48       85.74     71.77 o 
   1  15  -4      181.83      236.32     38.34 o 
   2  15  -4      402.45      466.54     44.81 o 
   3  15  -4      620.37      621.49     94.48 o 
   4  15  -4       88.28      121.52     35.09 o 
   5  15  -4       97.81      119.14     36.41 o 
   6  15  -4      115.56       49.10     33.88 o 
   7  15  -4     1079.48     1270.90     64.48 o 
   8  15  -4       13.40      -29.82     31.99 o 
   9  15  -4       40.01       -2.54     33.79 o 
  10  15  -4      100.51      116.44     55.41 o 
  11  15  -4      236.08      237.58     64.93 o 
  12  15  -4      202.47      205.18     64.55 o 
  13  15  -4      208.80      189.96     65.35 o 
  14  15  -4       16.07       60.12     58.92 o 
  15  15  -4       81.87       69.21     60.68 o 
  16  15  -4        4.46      -53.52     56.13 o 
  17  15  -4       11.79      -94.54     59.00 o 
  18  15  -4       11.07        0.47     68.49 o 
  19  15  -4       42.50       57.63     43.49 o 
   0  16  -4      249.85      171.01     56.22 o 
   1  16  -4       43.51       61.25     34.17 o 
   2  16  -4      127.82      176.78     38.36 o 
   3  16  -4      170.17      191.35     53.42 o 
   4  16  -4      291.31      353.13     44.72 o 
   5  16  -4       54.20       71.36     37.22 o 
   6  16  -4       35.31      -41.41     85.11 o 
   7  16  -4      356.61      392.91     77.05 o 
   8  16  -4       42.28       68.02     37.26 o 
   9  16  -4       28.09      -29.57     32.57 o 
  10  16  -4       10.96      -22.32     50.36 o 
  11  16  -4      103.71       67.79     55.42 o 
  12  16  -4      175.08      189.79     63.66 o 
  13  16  -4      119.96       89.79     62.06 o 
  14  16  -4      341.79      392.74     78.58 o 
  15  16  -4       99.50      191.21     69.30 o 
  16  16  -4       19.67      -54.39     59.59 o 
  17  16  -4      114.76      122.48     69.89 o 
  18  16  -4       96.34       71.00     70.09 o 
  19  16  -4      114.63       85.14     44.34 o 
   1  17  -4      104.26       45.13     34.92 o 
   2  17  -4      132.05      127.71     36.56 o 
   3  17  -4       14.83        3.07     27.38 o 
   4  17  -4       56.26       57.21     30.12 o 
   5  17  -4      168.64      214.60     34.85 o 
   6  17  -4      208.79      203.66     41.73 o 
   7  17  -4       57.40       49.94     39.05 o 
   8  17  -4       57.12       75.42     40.73 o 
   9  17  -4      166.62      211.09     43.52 o 
  10  17  -4       99.80      189.76     62.23 o 
  11  17  -4       47.86       93.01     57.99 o 
  12  17  -4      202.11      189.37     66.49 o 
  13  17  -4      223.65      151.98     65.26 o 
  14  17  -4       79.80       40.66     57.90 o 
  15  17  -4      114.93      118.52     65.20 o 
  16  17  -4       35.93      -10.27     61.41 o 
  17  17  -4       88.24      -24.59     62.70 o 
  18  17  -4       25.21      -21.11     63.84 o 
   0  18  -4      918.04     1119.10     95.54 o 
   1  18  -4      166.11      110.27     38.35 o 
   2  18  -4      188.56      243.65     53.66 o 
   3  18  -4       18.05      -40.42     27.31 o 
   4  18  -4      124.57       60.18     35.17 o 
   5  18  -4      129.01      117.83     32.17 o 
   6  18  -4        4.30        7.97     34.26 o 
   7  18  -4       27.46       62.87     34.79 o 
   8  18  -4      582.25      488.59     85.15 o 
   9  18  -4      274.44      232.30     62.24 o 
  10  18  -4       27.95       19.47     38.89 o 
  11  18  -4       31.22        4.09     55.03 o 
  12  18  -4      114.51      111.19     59.07 o 
  13  18  -4       46.97       34.68     55.78 o 
  14  18  -4       69.08      -10.02     57.70 o 
  15  18  -4       30.10       -8.18     63.66 o 
  16  18  -4        6.03       -8.40     62.40 o 
  17  18  -4       83.85      100.75     71.45 o 
  18  18  -4       65.46       67.55     71.59 o 
   1  19  -4       56.01       67.40     37.56 o 
   2  19  -4     1303.71     1506.87     60.93 o 
   3  19  -4       92.63       99.14     32.41 o 
   4  19  -4       18.93      -43.23     28.33 o 
   5  19  -4       53.78       95.91     31.92 o 
   6  19  -4       40.44       58.18     35.68 o 
   7  19  -4       34.36      -13.66     34.13 o 
   8  19  -4        6.65        8.30     34.57 o 
   9  19  -4       79.25       76.74     43.39 o 
  10  19  -4       82.09        4.66     36.92 o 
  11  19  -4      147.63      123.25     61.09 o 
  12  19  -4      185.70      325.54     73.88 o 
  13  19  -4       45.09      -39.58     56.95 o 
  14  19  -4        6.27      -63.57     57.57 o 
  15  19  -4       12.95        6.03     60.49 o 
  16  19  -4      326.99      633.91     98.13 o 
  17  19  -4        1.96      -26.08     62.52 o 
   0  20  -4      484.12      544.43     73.95 o 
   1  20  -4      159.71      139.97     37.89 o 
   2  20  -4      405.75      413.76     88.17 o 
   3  20  -4      317.75      371.56     40.24 o 
   4  20  -4       84.64      136.49     38.32 o 
   5  20  -4      554.87      626.82     47.38 o 
   6  20  -4      517.50      651.66     57.11 o 
   7  20  -4       18.61       -4.09     34.57 o 
   8  20  -4       11.99      -44.81     43.79 o 
   9  20  -4      103.39      122.27     43.23 o 
  10  20  -4        8.02        2.97     36.86 o 
  11  20  -4      130.77      137.28     43.82 o 
  12  20  -4       28.16       40.79     59.41 o 
  13  20  -4       77.94       82.47     66.62 o 
  14  20  -4      153.75      214.25     76.15 o 
  15  20  -4       20.60        7.73     63.82 o 
  16  20  -4       37.27       38.53     67.68 o 
  17  20  -4        8.45       32.99     73.14 o 
   1  21  -4      149.16      226.33     39.36 o 
   2  21  -4       33.34       94.28     34.78 o 
   3  21  -4      763.67      986.11     53.72 o 
   4  21  -4       64.66       62.96     32.51 o 
   5  21  -4       31.40        6.06     33.84 o 
   6  21  -4      262.83      384.65     50.70 o 
   7  21  -4        7.67      -30.33     36.06 o 
   8  21  -4      229.70      208.75     46.21 o 
   9  21  -4       36.38       49.02     42.75 o 
  10  21  -4       64.89       71.72     41.57 o 
  11  21  -4       19.98       -3.18     39.62 o 
  12  21  -4      113.14      168.16     70.38 o 
  13  21  -4       95.93       92.85     66.82 o 
  14  21  -4       29.83       74.12     69.06 o 
  15  21  -4       66.89       95.84     73.12 o 
  16  21  -4       30.30       85.89     73.87 o 
   0  22  -4      445.35      589.45     61.45 o 
   1  22  -4      571.07      647.07     67.31 o 
   2  22  -4      400.69      474.98     86.59 o 
   3  22  -4       47.53       31.20     32.98 o 
   4  22  -4       29.75      -24.42     31.62 o 
   5  22  -4      322.47      397.93     44.07 o 
   6  22  -4      115.63       93.14     55.48 o 
   7  22  -4       58.31       83.99     85.29 o 
   8  22  -4        2.61      -12.83     36.44 o 
   9  22  -4      105.58       92.65     43.95 o 
  10  22  -4      205.04      287.89     97.59 o 
  11  22  -4        6.49       11.87     41.63 o 
  12  22  -4       12.23      -34.14     57.31 o 
  13  22  -4       15.80      -11.56     58.72 o 
  14  22  -4       18.39      -52.50     60.93 o 
  15  22  -4      133.18      133.79     76.81 o 
   1  23  -4       48.77       74.46     31.96 o 
   2  23  -4      388.15      365.55     38.89 o 
   3  23  -4       95.50       47.08     31.44 o 
   4  23  -4      134.25      151.56     38.19 o 
   5  23  -4       32.85       20.00     33.37 o 
   6  23  -4       73.80       59.00     39.87 o 
   7  23  -4      276.29      327.82     85.99 o 
   8  23  -4        9.37      -31.47     38.13 o 
   9  23  -4       76.81      132.46     46.35 o 
  10  23  -4      112.23      119.80     46.56 o 
  11  23  -4       80.58      135.28     48.40 o 
  12  23  -4       33.01        0.49     61.52 o 
  13  23  -4       26.36       14.93     62.58 o 
  14  23  -4       36.92        2.01     63.57 o 
   0  24  -4       32.81       80.38     45.50 o 
   1  24  -4      104.49       91.88     33.00 o 
   2  24  -4      235.98      197.71     36.29 o 
   3  24  -4        4.12      -43.83     29.39 o 
   4  24  -4      352.59      486.48     43.22 o 
   5  24  -4      368.70      432.87     46.01 o 
   6  24  -4      189.28      249.33     50.79 o 
   7  24  -4       32.22       47.49     41.86 o 
   8  24  -4      103.26      169.89     48.44 o 
   9  24  -4      158.50      164.68     49.36 o 
  10  24  -4        7.74      -30.63     41.15 o 
  11  24  -4       54.64       95.18     48.03 o 
  12  24  -4       21.63        0.95     60.22 o 
  13  24  -4       22.70       54.82     70.09 o 
  14  24  -4      123.42      155.64     76.92 o 
   1  25  -4      283.00      386.48     41.96 o 
   2  25  -4      407.84      394.71     42.55 o 
   3  25  -4       12.63       -5.76     31.08 o 
   4  25  -4      198.48      209.99     37.14 o 
   5  25  -4       52.19       43.90     32.56 o 
   6  25  -4      197.76      242.29     51.29 o 
   7  25  -4      123.11      168.09     49.36 o 
   8  25  -4        7.42      -53.11     37.71 o 
   9  25  -4       87.97       82.02     46.09 o 
  10  25  -4       31.16      -10.64     45.44 o 
  11  25  -4      102.10       71.29     46.65 o 
  12  25  -4      113.97      161.29     74.04 o 
  13  25  -4       11.40       75.65     70.44 o 
   0  26  -4       73.21       69.16     51.28 o 
   1  26  -4      168.62      185.37     38.00 o 
   2  26  -4       32.89       34.89     47.64 o 
   3  26  -4        5.80       13.24     32.22 o 
   4  26  -4       40.92       21.40     32.35 o 
   5  26  -4       28.47       50.14     33.16 o 
   6  26  -4       96.25       75.13     40.50 o 
   7  26  -4       62.77      104.53     41.88 o 
   8  26  -4      136.39      162.04     49.39 o 
   9  26  -4      194.68      224.08     53.07 o 
  10  26  -4      109.53       78.20     48.11 o 
  11  26  -4      154.28      229.51     55.74 o 
  12  26  -4       49.78      107.98     51.24 o 
   1  27  -4      114.44      167.11     45.43 o 
   2  27  -4        3.13        9.88     32.29 o 
   3  27  -4       61.84       29.36     33.68 o 
   4  27  -4       10.84       21.07     33.66 o 
   5  27  -4       48.89       86.95     34.33 o 
   6  27  -4       52.37       59.92     40.06 o 
   7  27  -4       17.13       30.87     40.43 o 
   8  27  -4       34.31      128.81     61.33 o 
   9  27  -4       65.40       88.50     47.71 o 
  10  27  -4       25.47        8.72     46.00 o 
   0  28  -4      384.48      452.21     65.26 o 
   1  28  -4       84.90       94.63     36.90 o 
   2  28  -4       35.09       29.50     34.78 o 
   3  28  -4       28.05       19.82     37.41 o 
   4  28  -4      101.59      118.42     37.11 o 
   5  28  -4       24.04      -10.63     39.02 o 
   6  28  -4       43.37       52.75     40.10 o 
   7  28  -4       11.02       21.00     43.09 o 
   8  28  -4      283.07      318.28     50.71 o 
   9  28  -4       94.37       28.02     43.60 o 
   1  29  -4       34.53       55.39     37.27 o 
   2  29  -4        0.68      -34.05     32.91 o 
   3  29  -4      184.31      232.80     53.47 o 
   4  29  -4      257.83      343.09     43.28 o 
   5  29  -4       73.30       75.97     36.88 o 
   6  29  -4      246.08      211.69     48.93 o 
   7  29  -4      382.65      440.11     60.30 o 
   0  30  -4      295.42      360.71     65.02 o 
   1  30  -4       21.58       -0.76     35.28 o 
   2  30  -4       87.81       32.00     35.67 o 
   3  30  -4       47.75       48.81     35.82 o 
   4  30  -4       57.08       40.93     38.04 o 
   5  30  -4      181.38      126.48     55.21 o 
  16   0  -3     1406.67     1253.65     58.07 o 
  18   0  -3      648.08      715.50     49.76 o 
  20   0  -3      199.31      113.47     62.22 o 
  22   0  -3       77.26       94.61     67.51 o 
  24   0  -3      315.52      294.66     80.23 o 
  26   0  -3       98.85      246.83     86.15 o 
  13   1  -3      101.34      110.03     45.46 o 
  14   1  -3      188.06      195.68     51.36 o 
  15   1  -3     1082.48     1052.37     52.45 o 
  16   1  -3       39.52       13.26     36.99 o 
  17   1  -3       54.32       44.98     36.71 o 
  18   1  -3      140.42      214.48     36.33 o 
  19   1  -3      186.55      240.33     49.74 o 
  20   1  -3      349.27      391.98     38.66 o 
  21   1  -3       13.25       48.14     42.50 o 
  22   1  -3      250.58      244.34     89.20 o 
  23   1  -3      106.36       90.55     49.41 o 
  24   1  -3      109.98       79.68     49.49 o 
  25   1  -3       50.98       -6.10     64.01 o 
  26   1  -3       65.93       29.59     51.60 o 
  27   1  -3       81.88       91.14     55.87 o 
   4   2  -3      593.16      607.50     36.80 o 
   5   2  -3      215.09      241.35     31.95 o 
   6   2  -3     1440.05     1276.35     62.91 o 
   7   2  -3      662.48      578.76     50.68 o 
   8   2  -3       68.31       81.05     35.71 o 
   9   2  -3      735.72      813.42     62.09 o 
  10   2  -3      674.52      714.63     62.52 o 
  11   2  -3     2577.16     2288.76    105.15 o 
  12   2  -3      588.04      581.14     64.16 o 
  13   2  -3     2221.98     2257.22    111.08 o 
  14   2  -3      700.42      811.18     77.30 o 
  15   2  -3      774.59      914.41    123.88 o 
  16   2  -3        9.67       13.06     20.11 o 
  17   2  -3        0.56      -16.19     27.84 o 
  18   2  -3       23.89       41.83     30.38 o 
  19   2  -3       28.92       41.32     31.51 o 
  20   2  -3      182.74      204.66     41.70 o 
  21   2  -3      214.86      242.37     35.80 o 
  22   2  -3      417.00      533.56    108.81 o 
  23   2  -3       18.26      -27.00     42.56 o 
  24   2  -3      208.64      203.79     54.36 o 
  25   2  -3       94.47       21.98     95.00 o 
  26   2  -3       73.17       61.22     54.65 o 
  27   2  -3        3.88       -0.94     50.28 o 
   4   3  -3      171.26      185.57     34.49 o 
   5   3  -3      308.34      302.79     19.79 o 
   6   3  -3     1308.66     1279.43     44.37 o 
   7   3  -3      359.52      419.60     45.29 o 
   8   3  -3      842.35      810.38     62.02 o 
   9   3  -3      130.29       83.58     38.30 o 
  10   3  -3      562.13      577.98     59.90 o 
  11   3  -3      110.26      118.11     44.95 o 
  12   3  -3     1074.68     1021.12     80.33 o 
  13   3  -3       88.61       89.91     46.46 o 
  14   3  -3      697.74      805.98    102.76 o 
  15   3  -3      130.48      157.13     57.39 o 
  16   3  -3      389.29      369.62     40.91 o 
  17   3  -3        4.14       32.44     29.44 o 
  18   3  -3      328.76      398.93     43.47 o 
  19   3  -3       43.18       90.61     37.70 o 
  20   3  -3      295.65      334.55     44.27 o 
  21   3  -3       21.99       15.86     31.38 o 
  22   3  -3        1.35        5.15     28.18 o 
  23   3  -3       29.22      -23.21     42.32 o 
  24   3  -3      296.73      340.18     59.67 o 
  25   3  -3       30.05      -32.97     48.51 o 
  26   3  -3      283.78      207.78     62.50 o 
  27   3  -3      139.73      112.49     77.31 o 
   3   4  -3      967.04     1037.95     51.82 o 
   4   4  -3       78.53       64.03     19.45 o 
   5   4  -3       67.38      103.10     24.13 o 
   6   4  -3      275.19      283.63     21.41 o 
   7   4  -3     1058.48     1008.36     43.32 o 
   8   4  -3      309.72      316.32     45.95 o 
   9   4  -3      207.66      107.14     39.54 o 
  10   4  -3      824.50      747.35     67.51 o 
  11   4  -3      905.93     1071.94     77.80 o 
  12   4  -3      103.32      101.52     46.54 o 
  13   4  -3      159.53       99.96     48.57 o 
  14   4  -3      891.42      898.75     83.61 o 
  15   4  -3      456.64      337.77     65.71 o 
  16   4  -3       44.06       29.67     28.61 o 
  17   4  -3       23.47       20.62     28.80 o 
  18   4  -3      253.32      249.00     61.75 o 
  19   4  -3      348.12      324.80     42.39 o 
  20   4  -3      225.68      283.11     41.04 o 
  21   4  -3       15.02        4.57     35.99 o 
  22   4  -3      218.17      190.64     41.38 o 
  23   4  -3       48.29       56.92     40.08 o 
  24   4  -3      100.63       75.52     49.54 o 
  25   4  -3      271.37      236.04    122.63 o 
  26   4  -3      250.84      194.21     60.65 o 
  27   4  -3      111.30      161.55     59.63 o 
   0   5  -3      320.54      365.26     33.34 o 
   1   5  -3      653.42      655.53     30.29 o 
   2   5  -3       48.04       46.70     22.17 o 
   3   5  -3      580.11      593.62     31.58 o 
   4   5  -3      300.97      283.99     19.09 o 
   5   5  -3     2046.65     2160.58     47.15 o 
   6   5  -3       19.40       11.07     16.74 o 
   7   5  -3      212.66      277.00     41.58 o 
   8   5  -3      485.05      527.59     52.70 o 
   9   5  -3     1919.19     1856.16     91.84 o 
  10   5  -3      614.90      539.14     60.33 o 
  11   5  -3      565.39      463.21     60.50 o 
  12   5  -3      319.15      350.13     58.61 o 
  13   5  -3        4.85       39.34     46.51 o 
  14   5  -3      225.54      188.88     57.38 o 
  15   5  -3       54.98       42.88     49.72 o 
  16   5  -3       95.82       65.93     55.24 o 
  17   5  -3      204.40      201.89     46.37 o 
  18   5  -3      151.44      151.53     84.13 o 
  19   5  -3      227.24      309.66     90.47 o 
  20   5  -3        0.21       22.43     31.84 o 
  21   5  -3       21.83       65.67     59.84 o 
  22   5  -3       24.28       61.20     35.68 o 
  23   5  -3      441.01      467.13     61.83 o 
  24   5  -3       42.64       91.45     34.11 o 
  25   5  -3       83.30       42.83     34.04 o 
  26   5  -3       20.02       45.31     53.62 o 
   1   6  -3      392.33      402.68     26.41 o 
   2   6  -3      953.42      942.28     36.90 o 
   3   6  -3       33.33       15.68     18.31 o 
   4   6  -3      862.06      932.98     31.40 o 
   5   6  -3       76.44       56.18     20.05 o 
   6   6  -3     2154.67     2321.15     52.61 o 
   7   6  -3      369.08      351.22     32.08 o 
   8   6  -3      760.69      773.03     61.94 o 
   9   6  -3     1267.82     1265.16     78.00 o 
  10   6  -3      177.72      197.23     48.20 o 
  11   6  -3      407.02      498.63     62.66 o 
  12   6  -3      228.08      314.82     55.72 o 
  13   6  -3      564.95      509.66     67.87 o 
  14   6  -3       46.16       31.61     51.22 o 
  15   6  -3       64.83      -13.63     47.45 o 
  16   6  -3      135.56      206.83     63.52 o 
  17   6  -3      119.19      111.73     35.66 o 
  18   6  -3       20.70       -1.56     29.85 o 
  19   6  -3      130.53      147.88     37.50 o 
  20   6  -3      458.78      501.71     50.47 o 
  21   6  -3       41.48       55.76     39.57 o 
  22   6  -3      736.93      732.34    105.56 o 
  23   6  -3       12.31       50.38     35.65 o 
  24   6  -3       65.49      113.45     40.43 o 
  25   6  -3      109.53      130.50     40.16 o 
  26   6  -3       97.18       76.74     38.46 o 
   0   7  -3     1129.45     1217.12     62.37 o 
   1   7  -3     1071.26      970.80     38.92 o 
   2   7  -3      490.71      497.28     32.27 o 
   3   7  -3       77.16       56.94     13.77 o 
   4   7  -3      260.11      295.43     22.35 o 
   5   7  -3      257.25      230.88     21.52 o 
   6   7  -3     1484.63     1596.58     44.38 o 
   7   7  -3       21.16       48.56     27.32 o 
   8   7  -3      500.94      651.38     59.52 o 
   9   7  -3      316.68      311.68     49.97 o 
  10   7  -3      160.52      142.74     45.32 o 
  11   7  -3      172.24      171.76     49.02 o 
  12   7  -3       90.69      122.30     48.28 o 
  13   7  -3      765.83      796.61     77.60 o 
  14   7  -3      480.18      385.95     66.99 o 
  15   7  -3       16.90       23.32     49.60 o 
  16   7  -3       76.14       43.99     51.43 o 
  17   7  -3      885.44      870.23     61.20 o 
  18   7  -3       73.88       38.74     32.72 o 
  19   7  -3        0.99      -32.08     29.23 o 
  20   7  -3      807.83      865.06     58.14 o 
  21   7  -3      421.38      501.81     51.89 o 
  22   7  -3      306.59      451.04     52.25 o 
  23   7  -3       44.26       60.53     37.69 o 
  24   7  -3       71.25      107.23     43.66 o 
  25   7  -3       52.41       43.60     38.85 o 
  26   7  -3       52.72       44.43     35.55 o 
   1   8  -3      221.03      212.76     19.14 o 
   2   8  -3      287.09      295.75     17.87 o 
   3   8  -3      272.62      277.12     18.90 o 
   4   8  -3      614.98      563.84     25.28 o 
   5   8  -3      832.19      889.08     30.28 o 
   6   8  -3     1108.26     1157.06     49.93 o 
   7   8  -3      177.73      210.15     30.36 o 
   8   8  -3      524.17      512.82     32.47 o 
   9   8  -3      168.23      109.44     44.27 o 
  10   8  -3      437.93      504.82     61.40 o 
  11   8  -3      106.45       86.07     44.50 o 
  12   8  -3      600.96      569.53     69.27 o 
  13   8  -3      261.55      164.83     55.59 o 
  14   8  -3      221.50      294.73     62.82 o 
  15   8  -3       66.59      101.11     54.04 o 
  16   8  -3      263.50      341.08     69.08 o 
  17   8  -3      112.19      125.93     35.53 o 
  18   8  -3       31.01       62.59     32.60 o 
  19   8  -3      152.03      210.51     39.89 o 
  20   8  -3       62.79       78.39     48.95 o 
  21   8  -3       60.33       75.34     37.36 o 
  22   8  -3       13.64       18.92     33.28 o 
  23   8  -3       71.98      101.19     39.32 o 
  24   8  -3       68.61      103.23     40.40 o 
  25   8  -3      159.65      170.18     45.17 o 
  26   8  -3       63.76       98.93     42.50 o 
   0   9  -3      521.15      566.73     32.75 o 
   1   9  -3       19.40       13.07     14.00 o 
   2   9  -3      946.66      992.16     29.32 o 
   3   9  -3      454.00      572.53     25.60 o 
   4   9  -3       23.66       19.85     15.39 o 
   5   9  -3     1791.00     1927.60     50.63 o 
   6   9  -3     1708.39     1819.38     61.87 o 
   7   9  -3      648.59      679.27     43.13 o 
   8   9  -3      213.48      238.83     25.74 o 
   9   9  -3        6.09        5.53     37.70 o 
  10   9  -3      350.69      351.47     56.97 o 
  11   9  -3       86.66       36.91     43.49 o 
  12   9  -3       71.08        8.47     44.33 o 
  13   9  -3        6.70      -57.00     44.46 o 
  14   9  -3      259.19      348.17     67.44 o 
  15   9  -3      296.12      404.51     72.30 o 
  16   9  -3      466.76      598.99     80.95 o 
  17   9  -3      381.92      450.15     98.58 o 
  18   9  -3      695.77      588.31     51.60 o 
  19   9  -3     1044.86     1009.75     69.87 o 
  20   9  -3       67.73       65.36     34.87 o 
  21   9  -3       11.71       33.99     52.23 o 
  22   9  -3       11.73      -15.54     32.64 o 
  23   9  -3      268.11      293.93     76.41 o 
  24   9  -3       59.02       69.61     40.17 o 
  25   9  -3      135.18      122.96     43.68 o 
  26   9  -3      113.61      117.59     45.52 o 
   1  10  -3      506.83      428.17     22.18 o 
   2  10  -3     1138.16     1176.80     39.18 o 
   3  10  -3      547.19      480.11     31.16 o 
   4  10  -3        1.48       -9.32     19.21 o 
   5  10  -3      130.42       92.97     30.92 o 
   6  10  -3      409.28      511.56     40.24 o 
   7  10  -3     1877.71     2159.24     55.70 o 
   8  10  -3      174.00      191.59     27.52 o 
   9  10  -3        2.86      -36.88     24.83 o 
  10  10  -3      355.06      431.09     59.73 o 
  11  10  -3      149.96      134.84     48.30 o 
  12  10  -3      200.25      290.14     59.94 o 
  13  10  -3      442.25      367.70     69.15 o 
  14  10  -3      136.72      121.68     58.89 o 
  15  10  -3       86.96       97.38     58.30 o 
  16  10  -3      665.69      616.22     86.07 o 
  17  10  -3      145.28      175.97     38.71 o 
  18  10  -3      253.81      334.62     44.92 o 
  19  10  -3       29.67       27.21     35.05 o 
  20  10  -3       99.03      169.19     46.34 o 
  21  10  -3      546.00      644.97     56.77 o 
  22  10  -3      134.24      153.38     41.29 o 
  23  10  -3      136.44      121.36     61.21 o 
  24  10  -3      410.15      535.26     59.41 o 
  25  10  -3      104.05      139.62     53.95 o 
  26  10  -3       13.81       21.24     70.67 o 
   0  11  -3      100.65      120.29     30.70 o 
   1  11  -3      158.53      152.05     18.27 o 
   2  11  -3      445.22      555.70     25.55 o 
   3  11  -3      173.65      146.63     28.06 o 
   4  11  -3       25.35       55.87     24.89 o 
   5  11  -3       61.63       74.15     26.49 o 
   6  11  -3      782.23      756.60     46.98 o 
   7  11  -3      326.74      363.70     49.86 o 
   8  11  -3     1438.50     1548.47     55.42 o 
   9  11  -3      618.41      529.76     44.34 o 
  10  11  -3        5.01       24.76     42.14 o 
  11  11  -3      105.94       91.75     48.37 o 
  12  11  -3      239.02      170.25     57.40 o 
  13  11  -3      282.21      239.50     58.59 o 
  14  11  -3       38.35       29.84     48.40 o 
  15  11  -3      420.62      260.70     67.48 o 
  16  11  -3      134.35       75.30     63.95 o 
  17  11  -3       56.36       70.50     62.31 o 
  18  11  -3       76.12       98.32     55.24 o 
  19  11  -3      136.03      105.51     39.89 o 
  20  11  -3       12.30       -2.36     33.90 o 
  21  11  -3       19.47       18.80     35.57 o 
  22  11  -3      163.44      166.11     42.47 o 
  23  11  -3      207.96      313.52     50.34 o 
  24  11  -3      117.99      143.13     43.35 o 
  25  11  -3       22.15       62.49     40.53 o 
   1  12  -3     1190.48     1186.20     52.62 o 
   2  12  -3       53.62       68.73     31.20 o 
   3  12  -3       64.74       58.89     24.11 o 
   4  12  -3     1280.21     1312.03     55.88 o 
   5  12  -3      179.88      200.21     54.98 o 
   6  12  -3     1316.25     1404.26     47.21 o 
   7  12  -3      303.22      344.91     30.48 o 
   8  12  -3      330.82      367.51     60.59 o 
   9  12  -3      363.04      468.84     42.64 o 
  10  12  -3     1471.43     1598.16     69.36 o 
  11  12  -3       40.78       26.21     47.99 o 
  12  12  -3      273.80      232.69     61.44 o 
  13  12  -3       44.91       -6.53     47.14 o 
  14  12  -3       31.65       11.98     49.00 o 
  15  12  -3      178.39      245.04     67.39 o 
  16  12  -3      313.01      262.80     69.17 o 
  17  12  -3      128.79      126.93     36.96 o 
  18  12  -3      341.83      357.70     46.41 o 
  19  12  -3       49.78       17.77     35.39 o 
  20  12  -3      108.73      175.65     40.72 o 
  21  12  -3      321.75      306.51     47.56 o 
  22  12  -3      125.67      107.97     38.67 o 
  23  12  -3      209.54      241.51     63.28 o 
  24  12  -3      202.16      215.07    106.44 o 
  25  12  -3      104.49      141.14     64.45 o 
   0  13  -3      451.08      445.50     52.07 o 
   1  13  -3      122.10      114.14     35.53 o 
   2  13  -3      115.41      110.00     43.42 o 
   3  13  -3       39.32       36.20     39.68 o 
   4  13  -3      203.22      159.55     39.18 o 
   5  13  -3      466.71      503.42     68.93 o 
   6  13  -3      199.99      244.76     28.44 o 
   7  13  -3      294.43      345.21     49.75 o 
   8  13  -3       94.04      100.91     24.75 o 
   9  13  -3      200.69      228.68     28.91 o 
  10  13  -3        7.01       18.54     34.70 o 
  11  13  -3      471.41      536.66     71.87 o 
  12  13  -3     1351.25     1337.82    102.11 o 
  13  13  -3      446.78      493.71     75.12 o 
  14  13  -3      102.66        6.74     54.02 o 
  15  13  -3      301.20      197.13     69.19 o 
  16  13  -3       19.48       24.41     53.89 o 
  17  13  -3       85.79       92.12     54.83 o 
  18  13  -3      231.39      253.27     43.11 o 
  19  13  -3      455.72      534.09     54.40 o 
  20  13  -3      392.83      385.86     49.87 o 
  21  13  -3      147.21      230.94     45.22 o 
  22  13  -3      112.38      155.46     43.27 o 
  23  13  -3      142.98      209.03     47.15 o 
  24  13  -3       88.89      111.48     42.05 o 
  25  13  -3      158.99      203.47     56.71 o 
   1  14  -3      264.48      255.12     34.05 o 
   2  14  -3      424.39      477.37     47.68 o 
   3  14  -3     1016.65      873.21     52.69 o 
   4  14  -3      220.29      135.01     32.82 o 
   5  14  -3      568.80      573.59     36.70 o 
   6  14  -3     1086.62      975.76     43.38 o 
   7  14  -3      870.78      973.97     57.94 o 
   8  14  -3      145.28      177.09     39.23 o 
   9  14  -3      378.06      360.13     34.99 o 
  10  14  -3       93.85      108.99     34.70 o 
  11  14  -3      375.12      402.51     69.49 o 
  12  14  -3        7.41       68.15     51.82 o 
  13  14  -3      573.31      524.76     78.30 o 
  14  14  -3       14.51       81.01     56.53 o 
  15  14  -3       48.03       88.48     58.03 o 
  16  14  -3      155.66      226.33     72.83 o 
  17  14  -3      303.56      362.18     58.90 o 
  18  14  -3      153.87       93.23     38.09 o 
  19  14  -3      257.25      270.50     48.22 o 
  20  14  -3       35.39       25.52     35.93 o 
  21  14  -3      287.03      338.55     50.25 o 
  22  14  -3       65.29      145.09     68.07 o 
  23  14  -3       63.97       63.00     42.31 o 
  24  14  -3       20.92       27.35     37.15 o 
  25  14  -3      170.43      166.64     78.23 o 
   0  15  -3     3775.45     4047.94    147.10 o 
   1  15  -3      363.20      411.71     39.88 o 
   2  15  -3       84.65       96.09     30.33 o 
   3  15  -3      463.67      527.47     43.49 o 
   4  15  -3        1.37       -7.17     23.44 o 
   5  15  -3      456.65      528.86     54.14 o 
   6  15  -3      214.32      250.96     52.06 o 
   7  15  -3      512.78      562.96     36.98 o 
   8  15  -3      104.94       83.62     26.02 o 
   9  15  -3      898.76      855.17     42.42 o 
  10  15  -3        7.55       -6.77     30.81 o 
  11  15  -3       75.30      132.99     37.30 o 
  12  15  -3      445.96      479.21     75.83 o 
  13  15  -3      320.25      195.58     62.57 o 
  14  15  -3      396.41      452.13     80.56 o 
  15  15  -3       54.37       92.96     59.89 o 
  16  15  -3      233.37      243.56     72.37 o 
  17  15  -3      280.78      322.96     54.67 o 
  18  15  -3      179.21      312.33     46.67 o 
  19  15  -3        7.04       21.29     36.75 o 
  20  15  -3      165.00      220.70     45.20 o 
  21  15  -3       40.95       -2.84     35.33 o 
  22  15  -3      130.33      142.24     42.50 o 
  23  15  -3      134.85      292.15    142.27 o 
  24  15  -3       17.68       88.84     40.89 o 
   1  16  -3      475.15      442.78     42.00 o 
   2  16  -3      684.29      818.34     51.60 o 
   3  16  -3      156.22      130.46     28.47 o 
   4  16  -3      118.85      145.71     27.14 o 
   5  16  -3      616.93      769.80     56.93 o 
   6  16  -3      210.33      200.55     29.85 o 
   7  16  -3      560.36      516.24     37.12 o 
   8  16  -3      174.48      187.27     28.89 o 
   9  16  -3      473.76      582.42     38.81 o 
  10  16  -3      363.47      386.28     46.46 o 
  11  16  -3      417.68      408.31     47.88 o 
  12  16  -3      384.67      296.98     68.04 o 
  13  16  -3      184.96      270.00     68.58 o 
  14  16  -3       49.59       40.02     55.41 o 
  15  16  -3      434.44      458.09     82.68 o 
  16  16  -3       21.28       84.85     63.22 o 
  17  16  -3      171.58      143.27     39.56 o 
  18  16  -3      356.05      329.56     47.18 o 
  19  16  -3      404.84      440.20     60.37 o 
  20  16  -3       38.43       20.40     59.58 o 
  21  16  -3      194.17      240.11    107.15 o 
  22  16  -3       23.88       38.27     48.11 o 
  23  16  -3        9.89       -8.94     36.93 o 
  24  16  -3       38.99       29.17     39.77 o 
   0  17  -3     2845.29     3088.25    130.73 o 
   1  17  -3      988.89     1079.31     74.57 o 
   2  17  -3      488.58      597.73     55.95 o 
   3  17  -3     2151.24     2444.23     67.07 o 
   4  17  -3       17.93      -17.25     23.68 o 
   5  17  -3      687.64      696.46     42.05 o 
   6  17  -3      219.84      285.00     48.78 o 
   7  17  -3       25.38       46.95     27.98 o 
   8  17  -3      337.48      343.03     40.03 o 
   9  17  -3      860.41      781.29     42.94 o 
  10  17  -3      143.77      106.63     47.23 o 
  11  17  -3       84.37       67.41     37.03 o 
  12  17  -3       49.04       -8.75     47.38 o 
  13  17  -3      383.87      480.22     75.71 o 
  14  17  -3      113.47       22.33     57.57 o 
  15  17  -3       47.47       36.66     58.77 o 
  16  17  -3       72.64      112.99     67.57 o 
  17  17  -3      226.48      192.69     43.94 o 
  18  17  -3       14.93      -13.36     32.26 o 
  19  17  -3        9.49       30.48     35.51 o 
  20  17  -3       93.07       91.59     40.41 o 
  21  17  -3       36.22       -9.54     40.72 o 
  22  17  -3       94.50       82.86     66.56 o 
  23  17  -3      238.17      147.42     45.48 o 
  24  17  -3        6.15       17.58     37.86 o 
   1  18  -3      659.06      741.67     52.70 o 
   2  18  -3      102.66      100.17     28.42 o 
   3  18  -3      436.44      546.40     53.41 o 
   4  18  -3      259.98      249.13     33.48 o 
   5  18  -3      137.51      151.49     29.64 o 
   6  18  -3      104.71      104.76     28.71 o 
   7  18  -3      371.37      402.01     78.91 o 
   8  18  -3      371.89      321.91     34.54 o 
   9  18  -3      176.69      163.69     30.64 o 
  10  18  -3      157.58      118.39     40.02 o 
  11  18  -3       80.88       61.82     35.36 o 
  12  18  -3       46.71       82.67     37.90 o 
  13  18  -3      216.24      272.54     68.56 o 
  14  18  -3      216.90       45.89     58.43 o 
  15  18  -3       22.35       42.20     58.00 o 
  16  18  -3      176.82      219.09     76.60 o 
  17  18  -3        7.98       30.19     34.42 o 
  18  18  -3      141.22      150.38     42.09 o 
  19  18  -3      281.36      336.06     50.72 o 
  20  18  -3       27.57       -7.49     35.77 o 
  21  18  -3       59.48       42.12     37.41 o 
  22  18  -3      215.21      285.89     50.69 o 
  23  18  -3      106.02      108.87     45.97 o 
   0  19  -3     3123.33     3186.54    141.83 o 
   1  19  -3      235.02      295.81     34.91 o 
   2  19  -3      111.96      114.48     28.96 o 
   3  19  -3      676.31      689.62     46.22 o 
   4  19  -3      973.32      928.56     47.38 o 
   5  19  -3      468.42      544.01     41.16 o 
   6  19  -3       53.82       47.35     27.76 o 
   7  19  -3      229.67      251.29     33.89 o 
   8  19  -3      116.74      120.25     29.53 o 
   9  19  -3      304.24      314.50     36.15 o 
  10  19  -3      585.26      585.69     55.10 o 
  11  19  -3       86.82       39.55     36.83 o 
  12  19  -3      161.93      180.56     44.71 o 
  13  19  -3      297.60      364.52     75.79 o 
  14  19  -3       77.28      133.03     62.51 o 
  15  19  -3        6.48      -22.29     55.57 o 
  16  19  -3      109.44       77.63     63.13 o 
  17  19  -3       47.68       14.26     36.13 o 
  18  19  -3      299.89      320.13     50.59 o 
  19  19  -3       80.05      174.68     43.26 o 
  20  19  -3       48.71       19.29     36.18 o 
  21  19  -3      138.57      206.53     89.78 o 
  22  19  -3       40.68       72.14     48.10 o 
  23  19  -3      116.16      216.46     48.75 o 
   1  20  -3      366.08      420.93     43.27 o 
   2  20  -3      229.97      213.04     32.73 o 
   3  20  -3      843.98      871.33     53.32 o 
   4  20  -3      555.47      678.95     57.34 o 
   5  20  -3       36.85       34.90     28.71 o 
   6  20  -3       81.72       10.50     26.67 o 
   7  20  -3      516.07      653.14     68.20 o 
   8  20  -3      170.42      224.47     68.29 o 
   9  20  -3        9.21       41.79     37.50 o 
  10  20  -3       23.21       36.57     29.88 o 
  11  20  -3      425.19      398.52     53.05 o 
  12  20  -3       65.04       18.58     36.44 o 
  13  20  -3        2.02       30.27     54.48 o 
  14  20  -3       49.03       36.15     57.62 o 
  15  20  -3       80.01       67.00     63.86 o 
  16  20  -3       46.18       99.35     64.25 o 
  17  20  -3       15.57      -42.24     30.27 o 
  18  20  -3       33.14       30.70     36.00 o 
  19  20  -3      224.89      307.14     99.21 o 
  20  20  -3       41.25       51.90     38.81 o 
  21  20  -3     1145.46     1361.17     79.81 o 
  22  20  -3      168.09      207.19     47.74 o 
   0  21  -3     2351.22     2740.03     97.27 o 
   1  21  -3     1345.62     1530.46     51.86 o 
   2  21  -3       75.98       46.56     41.77 o 
   3  21  -3      295.33      397.17     38.76 o 
   4  21  -3      372.06      492.30     44.64 o 
   5  21  -3       21.73       15.84     45.34 o 
   6  21  -3      444.16      512.65     41.87 o 
   7  21  -3      194.76      247.28     48.58 o 
   8  21  -3      568.28      699.41     63.47 o 
   9  21  -3       61.79       25.56     27.36 o 
  10  21  -3      791.12      954.22     53.51 o 
  11  21  -3      119.24       91.60     44.45 o 
  12  21  -3      296.13      330.67     52.32 o 
  13  21  -3      130.76       99.46     60.17 o 
  14  21  -3       78.44       37.73     62.05 o 
  15  21  -3      120.72      189.69     69.85 o 
  16  21  -3       62.09        5.98     60.11 o 
  17  21  -3       13.84      -32.44     32.91 o 
  18  21  -3      381.11      310.49     48.97 o 
  19  21  -3      139.95      214.96     80.26 o 
  20  21  -3        5.16       10.88     37.36 o 
  21  21  -3       53.99       67.96     40.87 o 
  22  21  -3       10.02       20.61     37.60 o 
   1  22  -3        8.89       11.17     25.36 o 
   2  22  -3      408.81      468.08     36.88 o 
   3  22  -3       72.00       85.19     31.55 o 
   4  22  -3      626.66      502.69     43.12 o 
   5  22  -3       52.88       32.99     28.86 o 
   6  22  -3      682.95      792.93     49.07 o 
   7  22  -3      121.49       86.96     31.40 o 
   8  22  -3      144.57      128.03     31.81 o 
   9  22  -3       68.55       57.38     30.76 o 
  10  22  -3      697.28      791.07     75.99 o 
  11  22  -3      104.26       77.83     42.01 o 
  12  22  -3       36.00       76.24     39.47 o 
  13  22  -3       36.08       20.94     38.80 o 
  14  22  -3      335.47      331.64     77.24 o 
  15  22  -3       58.95      -14.18     53.62 o 
  16  22  -3      115.21       24.66     61.43 o 
  17  22  -3       45.25      -22.50     36.22 o 
  18  22  -3      146.52      198.17     45.79 o 
  19  22  -3       63.16       97.17     41.73 o 
  20  22  -3       50.66       -2.36     79.74 o 
  21  22  -3      693.44      740.25     66.28 o 
   0  23  -3     1519.96     1622.06     76.18 o 
   1  23  -3      142.98      170.27     41.24 o 
   2  23  -3      924.61     1002.60     47.01 o 
   3  23  -3      334.12      422.50     36.83 o 
   4  23  -3      291.41      317.06     48.09 o 
   5  23  -3      297.37      342.42     53.27 o 
   6  23  -3       85.24      138.06     33.29 o 
   7  23  -3       38.47       17.42     29.11 o 
   8  23  -3       47.70       49.72     30.56 o 
   9  23  -3      874.32     1033.87     57.59 o 
  10  23  -3        5.77        6.35     30.19 o 
  11  23  -3       54.91       88.86     40.65 o 
  12  23  -3       34.61       44.05     40.17 o 
  13  23  -3       16.69      -38.58     38.34 o 
  14  23  -3      134.86      103.61     65.15 o 
  15  23  -3      129.69      205.09     73.33 o 
  16  23  -3       40.69       -8.11     67.31 o 
  17  23  -3       40.81       45.29     38.23 o 
  18  23  -3      518.05      620.44     60.71 o 
  19  23  -3      404.60      462.95     58.12 o 
  20  23  -3       42.86       29.53     38.98 o 
  21  23  -3        2.61       49.71     40.62 o 
   1  24  -3      226.83      275.07     34.28 o 
   2  24  -3     1112.93     1119.70     48.31 o 
   3  24  -3       98.35       78.78     34.61 o 
   4  24  -3      224.42      177.51     31.35 o 
   5  24  -3      122.85       28.29     27.61 o 
   6  24  -3        8.29      -20.87     28.21 o 
   7  24  -3      264.86      301.57     39.17 o 
   8  24  -3       58.92       48.94     31.43 o 
   9  24  -3      159.18      182.05     39.76 o 
  10  24  -3       29.90       34.30     31.76 o 
  11  24  -3      128.03       43.62     42.99 o 
  12  24  -3      458.06      451.95     57.96 o 
  13  24  -3      192.81      199.78     49.52 o 
  14  24  -3      300.96      263.45     76.77 o 
  15  24  -3       32.61        0.49     65.90 o 
  16  24  -3      131.69      147.41     72.23 o 
  17  24  -3        6.85      -24.41     33.78 o 
  18  24  -3       89.23      104.53     42.49 o 
  19  24  -3       37.71       54.47     40.62 o 
  20  24  -3      612.01      637.08     92.57 o 
   0  25  -3      656.27      828.81     66.17 o 
   1  25  -3      490.95      567.53     41.32 o 
   2  25  -3      262.01      332.72     36.86 o 
   3  25  -3      277.75      291.78     34.95 o 
   4  25  -3       38.67       40.98     28.04 o 
   5  25  -3       31.71      -30.72     25.95 o 
   6  25  -3      427.38      522.72     57.10 o 
   7  25  -3       56.83      111.38     30.67 o 
   8  25  -3       25.65       27.76     30.55 o 
   9  25  -3      289.41      333.91     42.68 o 
  10  25  -3      218.29      169.06     38.36 o 
  11  25  -3       86.87       78.39     46.36 o 
  12  25  -3       15.58        9.04     40.41 o 
  13  25  -3       41.28        6.81     40.64 o 
  14  25  -3       62.78       31.00     64.75 o 
  15  25  -3       20.00       25.89     65.43 o 
  16  25  -3       96.93      154.84     75.86 o 
  17  25  -3      269.30      341.28     53.69 o 
  18  25  -3      189.59      245.98     51.01 o 
  19  25  -3      268.43      349.98     55.42 o 
  20  25  -3       28.92       57.40     70.96 o 
   1  26  -3      321.95      358.82     37.58 o 
   2  26  -3      533.34      598.96     43.18 o 
   3  26  -3       32.84       30.15     28.28 o 
   4  26  -3      371.46      393.15     38.43 o 
   5  26  -3      272.48      326.52     37.24 o 
   6  26  -3       57.72       47.06     28.98 o 
   7  26  -3      347.15      421.71     45.90 o 
   8  26  -3      234.04      255.01     43.94 o 
   9  26  -3      510.66      609.10     45.14 o 
  10  26  -3        4.19       -1.36     33.41 o 
  11  26  -3       12.88       58.64     69.38 o 
  12  26  -3       35.35       46.31     43.81 o 
  13  26  -3       14.24       27.36     45.34 o 
  14  26  -3      143.64       85.01     71.82 o 
  15  26  -3      198.68      223.91     75.43 o 
  16  26  -3       17.71       48.19     68.07 o 
  17  26  -3      209.82      285.26     52.45 o 
  18  26  -3      288.38      317.22     53.64 o 
  19  26  -3        0.32      -42.12     38.83 o 
   0  27  -3      292.43      445.85     56.91 o 
   1  27  -3      284.94      421.41     53.10 o 
   2  27  -3      223.90      277.06     36.74 o 
   3  27  -3      264.84      312.95     37.55 o 
   4  27  -3      283.54      338.08     37.69 o 
   5  27  -3       93.07       49.51     29.88 o 
   6  27  -3      366.64      421.23     40.06 o 
   7  27  -3      167.94      158.60     33.76 o 
   8  27  -3      252.26      393.98     55.02 o 
   9  27  -3      370.81      429.46     42.00 o 
  10  27  -3      135.38      136.77     37.33 o 
  11  27  -3      153.59      205.91     43.82 o 
  12  27  -3       70.08       75.14     73.92 o 
  13  27  -3       52.86       71.84     47.97 o 
  14  27  -3      265.41      362.07     90.68 o 
  15  27  -3      239.80      341.25     89.23 o 
  16  27  -3       23.33       39.16     40.05 o 
  17  27  -3       45.32       53.54     40.94 o 
  18  27  -3      427.31      496.97     60.94 o 
   1  28  -3       61.34       64.20     30.97 o 
   2  28  -3      403.75      550.25     43.54 o 
   3  28  -3       56.64       51.12     29.90 o 
   4  28  -3       68.46       54.77     30.06 o 
   5  28  -3       88.65      130.45     43.93 o 
   6  28  -3      375.26      351.61     39.11 o 
   7  28  -3      184.64      205.87     40.38 o 
   8  28  -3       66.65       69.78     32.10 o 
   9  28  -3      152.21      196.76     36.32 o 
  10  28  -3       38.49       17.55     32.97 o 
  11  28  -3      205.06      261.67     48.34 o 
  12  28  -3      576.26      660.88     59.07 o 
  13  28  -3      200.72      155.27     45.10 o 
  14  28  -3      173.79      192.51     58.60 o 
  15  28  -3      147.18      154.76     73.65 o 
  16  28  -3       41.61       63.31     40.56 o 
  17  28  -3       21.06       25.22     40.49 o 
   0  29  -3      628.66      640.54    134.93 o 
   1  29  -3      208.72      159.12     35.42 o 
   2  29  -3      116.04      184.55     44.44 o 
   3  29  -3      156.03      114.97     33.55 o 
   4  29  -3      283.31      284.59     37.67 o 
   5  29  -3      204.32      199.07     35.47 o 
   6  29  -3      295.17      305.02     38.50 o 
   7  29  -3      106.36      145.90     35.26 o 
   8  29  -3      111.18      105.76     53.61 o 
   9  29  -3      553.68      708.03     50.89 o 
  10  29  -3      226.94      228.67     40.18 o 
  11  29  -3      122.19       84.73     42.17 o 
  12  29  -3      102.14       63.38     55.55 o 
  13  29  -3       79.28        1.19     46.90 o 
  14  29  -3      308.88      389.67     69.72 o 
  15  29  -3      171.72      161.66     65.89 o 
  16  29  -3       90.14      109.20     41.96 o 
   1  30  -3       90.11       79.43     32.15 o 
   2  30  -3      107.69       95.12     33.18 o 
   3  30  -3      386.49      403.77     42.03 o 
   4  30  -3       89.23       52.19     33.07 o 
   5  30  -3       29.44       20.55     31.72 o 
   6  30  -3       99.66       67.45     34.46 o 
   7  30  -3       17.49       52.58     32.83 o 
   8  30  -3      642.38      727.38     50.90 o 
   9  30  -3      172.91      170.56     37.51 o 
  10  30  -3      262.50      175.18     51.88 o 
  11  30  -3       53.90       23.80     41.64 o 
  12  30  -3       49.53       96.86     44.07 o 
  13  30  -3       46.99       54.03     44.62 o 
  14  30  -3       22.79      -80.47     49.87 o 
  15  30  -3       66.36      108.69     61.38 o 
   0  31  -3      280.44      252.08     55.80 o 
   1  31  -3      185.34      244.81     53.64 o 
   2  31  -3       96.85       69.16     32.84 o 
   3  31  -3       65.91       31.29     31.69 o 
   4  31  -3       84.56       81.69     34.14 o 
   5  31  -3       93.45      109.51     34.95 o 
   6  31  -3       61.64       59.41     33.27 o 
   7  31  -3       60.00       39.27     32.93 o 
   8  31  -3      189.18      244.96     40.64 o 
   9  31  -3       33.49       53.64     35.54 o 
  10  31  -3      374.92      466.97     49.56 o 
  11  31  -3      106.06       44.92     42.06 o 
  12  31  -3      468.98      437.99     74.79 o 
  13  31  -3      193.03      125.22     55.81 o 
  14  31  -3      177.40      198.69     65.97 o 
   1  32  -3      383.28      477.12     52.08 o 
   2  32  -3      566.96      655.65     49.51 o 
   3  32  -3      267.29      223.55     38.52 o 
   4  32  -3      222.89      214.81     39.38 o 
   5  32  -3       20.70      -47.68     30.74 o 
   6  32  -3      371.05      398.75     43.95 o 
   7  32  -3      129.69      150.01     40.07 o 
   8  32  -3       42.71       13.35     34.62 o 
   9  32  -3       35.84       32.76     34.68 o 
  10  32  -3      239.20      192.03     41.73 o 
  11  32  -3       96.30       37.61     46.18 o 
  12  32  -3       35.80        3.60     42.71 o 
  13  32  -3      126.34      168.32     50.67 o 
   0  33  -3      424.98      494.32     67.55 o 
   1  33  -3       91.28      106.19     36.21 o 
   2  33  -3      117.90      119.43     36.39 o 
   3  33  -3       15.33       21.36     33.54 o 
   4  33  -3      115.28       91.67     39.64 o 
   5  33  -3      169.54      178.59     51.80 o 
   6  33  -3       77.21       68.50     36.22 o 
   7  33  -3       27.74        5.69     33.49 o 
   8  33  -3        2.23      -40.69     33.57 o 
   9  33  -3      159.73      232.63     43.38 o 
  10  33  -3       47.66       62.75     38.95 o 
  11  33  -3       83.99      135.44     50.10 o 
  12  33  -3       50.68       72.29     46.96 o 
   1  34  -3       91.10       60.31     36.07 o 
   2  34  -3      418.96      466.70     52.61 o 
   3  34  -3       71.99       67.99     36.65 o 
   4  34  -3       76.53      112.56     38.28 o 
   5  34  -3       68.10       92.55     37.41 o 
   6  34  -3      465.00      607.11     52.00 o 
   7  34  -3      489.88      458.34     49.81 o 
   8  34  -3       15.13      -47.18     33.98 o 
   9  34  -3       56.72       36.19     38.38 o 
  10  34  -3       80.39       20.07     39.50 o 
   0  35  -3      342.90      409.65     66.75 o 
   1  35  -3       73.44       42.75     37.44 o 
   2  35  -3       79.75       85.32     37.98 o 
   3  35  -3       93.12       84.64     37.96 o 
   4  35  -3       97.52      113.16     39.03 o 
   5  35  -3      198.61      241.84     42.72 o 
   6  35  -3       93.35       87.96     39.74 o 
   7  35  -3        2.26       -7.94     38.02 o 
   8  35  -3      133.32      119.49     42.19 o 
   9  35  -3      389.02      444.24     80.66 o 
   1  36  -3       52.10       43.46     37.74 o 
   2  36  -3       79.08       73.43     40.36 o 
   3  36  -3       83.71       84.16     40.42 o 
   4  36  -3       89.71       64.95     39.57 o 
   5  36  -3      153.88      225.88     44.16 o 
   6  36  -3      377.64      476.74     52.25 o 
   0  37  -3      307.27      288.08     95.01 o 
   1  37  -3       25.71       47.81     64.77 o 
   2  37  -3       82.00       73.53     80.71 o 
  14   0  -2      868.58      726.73     49.92 o 
  16   0  -2     6867.59     5815.13    162.16 o 
  18   0  -2      354.13      365.00     45.48 o 
  20   0  -2      682.21      625.17     47.96 o 
  22   0  -2      636.96      703.20     78.10 o 
  24   0  -2      166.13      139.01     53.57 o 
  26   0  -2      518.55      665.50     63.74 o 
   4   1  -2     5631.66     6080.36    106.59 o 
   5   1  -2     2183.80     2406.48     78.23 o 
  12   1  -2      822.59      693.49     45.31 o 
  13   1  -2      258.45      287.27     26.65 o 
  14   1  -2     1608.28     1442.05     46.83 o 
  15   1  -2      549.36      545.17     32.73 o 
  16   1  -2     1287.27     1132.47     44.90 o 
  17   1  -2      345.80      366.10     29.21 o 
  18   1  -2     1068.69      977.97     40.09 o 
  19   1  -2      160.11      141.31     23.76 o 
  20   1  -2       44.22       71.82     23.40 o 
  21   1  -2      103.91      206.62     32.72 o 
  22   1  -2      213.38      172.90     29.14 o 
  23   1  -2       60.05       77.44     26.19 o 
  24   1  -2       98.47      116.41     27.99 o 
  25   1  -2      251.85      301.11     34.51 o 
  26   1  -2      756.72      719.27     55.07 o 
  27   1  -2      419.98      467.21     73.10 o 
   3   2  -2     1137.91     1054.34     43.65 o 
   4   2  -2     2134.84     1875.10     45.54 o 
   5   2  -2     6332.99     6363.04    114.52 o 
   6   2  -2      575.86      556.32     44.67 o 
   7   2  -2     1881.98     2068.78     79.67 o 
  12   2  -2      986.54      875.92     50.50 o 
  13   2  -2      918.73      844.89     36.04 o 
  14   2  -2     1458.85     1445.59     54.64 o 
  15   2  -2      703.65      606.63     62.72 o 
  16   2  -2       72.34       97.15     19.73 o 
  17   2  -2     1875.49     1866.61     75.42 o 
  18   2  -2     1101.36     1133.41     42.52 o 
  19   2  -2      255.43      353.00     34.29 o 
  20   2  -2      538.03      523.92     35.66 o 
  21   2  -2      114.38      120.63     24.94 o 
  22   2  -2       39.26       35.60     22.62 o 
  23   2  -2      550.37      591.84     49.37 o 
  24   2  -2      123.48      172.53     35.75 o 
  25   2  -2       15.43       12.53     31.04 o 
  26   2  -2       81.64        4.68     32.45 o 
  27   2  -2      477.47      627.13     55.20 o 
  28   2  -2      144.39      236.79     64.50 o 
   3   3  -2     1689.83     1587.60     40.79 o 
   4   3  -2     1348.10     1310.07     34.67 o 
   5   3  -2     2819.23     2594.35     49.37 o 
   6   3  -2      808.76      632.27     79.83 o 
   7   3  -2       27.22       14.55     19.31 o 
   8   3  -2      274.69      301.48     21.34 o 
   9   3  -2        1.85       22.22     18.27 o 
  10   3  -2      266.29      266.53     20.16 o 
  11   3  -2      243.83      222.71     44.12 o 
  12   3  -2      610.06      557.13     33.79 o 
  13   3  -2      270.33      256.06     59.24 o 
  14   3  -2      460.14      468.79     27.13 o 
  15   3  -2     2988.01     2904.00     62.19 o 
  16   3  -2      602.24      667.27     32.83 o 
  17   3  -2      356.24      374.08     28.05 o 
  18   3  -2      133.69      178.90     24.80 o 
  19   3  -2      649.30      704.83     37.45 o 
  20   3  -2      172.60      222.81     28.23 o 
  21   3  -2      130.25      161.07     27.80 o 
  22   3  -2       67.60       81.08     26.40 o 
  23   3  -2       21.48       25.13     28.69 o 
  24   3  -2      388.21      439.26     43.74 o 
  25   3  -2       43.02       56.58     35.22 o 
  26   3  -2       13.73        4.47     30.69 o 
  27   3  -2      331.84      408.50     69.08 o 
  28   3  -2      232.95      189.15     65.07 o 
  29   3  -2      279.75      246.05     68.17 o 
   0   4  -2     3046.92     3230.85     87.44 o 
   1   4  -2     2837.74     2863.87     57.30 o 
   2   4  -2      180.72      134.90     16.21 o 
   3   4  -2      924.96      877.92     25.67 o 
   4   4  -2     1880.84     1599.69     35.61 o 
   5   4  -2      705.31      764.57     28.20 o 
   6   4  -2     1578.42     1828.32     42.60 o 
   7   4  -2      500.18      555.24     34.93 o 
   8   4  -2      478.43      473.25     23.15 o 
   9   4  -2      258.62      286.85     19.69 o 
  10   4  -2     1153.04      969.24     53.26 o 
  11   4  -2      620.30      636.32     34.15 o 
  12   4  -2      503.43      472.67     31.58 o 
  13   4  -2      116.73       92.55     22.61 o 
  14   4  -2     1340.35     1162.64     61.81 o 
  15   4  -2      477.05      396.88     33.74 o 
  16   4  -2       41.76       25.77     17.79 o 
  17   4  -2     1823.79     1947.19     82.23 o 
  18   4  -2      266.10      229.26     26.24 o 
  19   4  -2       23.26       31.73     20.93 o 
  20   4  -2       68.71       51.24     23.21 o 
  21   4  -2      154.68      174.93     27.95 o 
  22   4  -2      223.85      226.16     86.06 o 
  23   4  -2        2.24        8.73     45.36 o 
  24   4  -2      199.34      186.37     43.74 o 
  25   4  -2      307.62      275.45     41.19 o 
  26   4  -2       97.58      144.18     41.28 o 
  27   4  -2       80.17       53.03     36.48 o 
  28   4  -2      138.18      239.25     62.74 o 
  29   4  -2       10.88       95.13     57.54 o 
   1   5  -2     1404.89     1243.08     37.01 o 
   2   5  -2     1637.76     1583.97     79.96 o 
   3   5  -2      151.12      139.13     16.79 o 
   4   5  -2     5241.25     4775.00     75.31 o 
   5   5  -2     2281.52     2102.79     45.04 o 
   6   5  -2     1410.08     1507.05     39.21 o 
   7   5  -2      326.38      310.82     19.90 o 
   8   5  -2      439.32      456.60     23.38 o 
   9   5  -2       39.52       58.51     24.53 o 
  10   5  -2       94.87       67.90     18.05 o 
  11   5  -2       94.52      103.37     16.86 o 
  12   5  -2      865.25      769.23     37.02 o 
  13   5  -2      997.17      887.34     41.14 o 
  14   5  -2      152.10      156.36     19.89 o 
  15   5  -2      296.25      303.33     25.04 o 
  16   5  -2      897.47      900.22     36.97 o 
  17   5  -2     1798.08     1733.06     50.46 o 
  18   5  -2      314.96      364.74     37.77 o 
  19   5  -2       20.96       10.70     20.18 o 
  20   5  -2      214.49      215.74     37.72 o 
  21   5  -2       24.91       45.25     29.81 o 
  22   5  -2       79.74       55.88     31.83 o 
  23   5  -2      278.68      264.74     56.24 o 
  24   5  -2       14.65       -6.60     69.14 o 
  25   5  -2       70.79      100.06     49.57 o 
  26   5  -2      110.77       96.58     35.07 o 
  27   5  -2       23.06       74.21     36.56 o 
  28   5  -2      184.88      224.06     62.70 o 
  29   5  -2      353.06      318.99     73.00 o 
   0   6  -2     1961.94     1811.94     66.03 o 
   1   6  -2        0.21      -19.57      9.79 o 
   2   6  -2     3254.06     3186.38     54.32 o 
   3   6  -2     1242.88     1109.65     38.28 o 
   4   6  -2    11831.10    12170.27    166.27 o 
   5   6  -2     2034.29     2288.09     48.12 o 
   6   6  -2      338.37      376.20     23.64 o 
   7   6  -2      341.34      441.11     21.10 o 
   8   6  -2      771.97      776.56     29.26 o 
   9   6  -2      216.20      206.74     19.15 o 
  10   6  -2      513.58      511.17     54.06 o 
  11   6  -2      160.82      185.75     36.60 o 
  12   6  -2      792.75      819.06     37.62 o 
  13   6  -2      267.39      287.32     27.64 o 
  14   6  -2     2510.32     2369.96     71.99 o 
  15   6  -2       87.99       98.99     21.30 o 
  16   6  -2      531.77      512.01     30.26 o 
  17   6  -2      432.36      446.51     35.34 o 
  18   6  -2      149.75      126.44     31.77 o 
  19   6  -2       78.18       16.45     28.86 o 
  20   6  -2      129.79       99.69     32.43 o 
  21   6  -2      111.47      109.50     34.01 o 
  22   6  -2       31.98       40.72     31.98 o 
  23   6  -2      316.68      298.64     45.05 o 
  24   6  -2      209.67      193.30     42.88 o 
  25   6  -2       16.23       51.96     36.77 o 
  26   6  -2      363.20      413.69     77.96 o 
  27   6  -2       24.09       82.30     40.75 o 
  28   6  -2      151.44      187.54     61.46 o 
  29   6  -2      116.71      122.00     58.63 o 
   1   7  -2     1395.37     1421.72     29.04 o 
   2   7  -2     1926.20     1790.64     41.45 o 
   3   7  -2     1874.51     1814.36     35.75 o 
   4   7  -2     4843.42     5284.66     83.89 o 
   5   7  -2      477.99      506.11     25.62 o 
   6   7  -2      705.18      721.15     31.77 o 
   7   7  -2     2560.27     2306.14     44.87 o 
   8   7  -2      270.70      247.02     20.12 o 
   9   7  -2       31.81       53.63     15.36 o 
  10   7  -2      169.60      165.21     16.42 o 
  11   7  -2     1082.91     1097.26     31.61 o 
  12   7  -2      636.68      534.79     63.46 o 
  13   7  -2      550.36      502.29     60.90 o 
  14   7  -2      290.01      332.06     25.94 o 
  15   7  -2      117.26      124.13     20.41 o 
  16   7  -2      265.71      285.59     57.70 o 
  17   7  -2      553.55      486.21     56.90 o 
  18   7  -2        8.75       -4.57     42.11 o 
  19   7  -2      925.00      824.11     52.97 o 
  20   7  -2      262.68      285.36     40.07 o 
  21   7  -2       87.77       92.10     33.26 o 
  22   7  -2      142.22      142.75     44.27 o 
  23   7  -2        2.58      -23.26     30.88 o 
  24   7  -2      137.76      130.27     81.89 o 
  25   7  -2      426.07      502.88     55.92 o 
  26   7  -2       22.25       41.29     37.69 o 
  27   7  -2      184.83      247.82     62.62 o 
  28   7  -2       70.57       82.32     52.84 o 
  29   7  -2       90.35       74.85     57.36 o 
   0   8  -2      455.84      370.66     24.84 o 
   1   8  -2      687.19      661.01     27.69 o 
   2   8  -2     1730.84     1728.31     34.82 o 
   3   8  -2      485.47      513.73     22.82 o 
   4   8  -2      158.55      132.81     15.79 o 
   5   8  -2      162.56      149.25     19.81 o 
   6   8  -2     6065.31     6359.40     87.96 o 
   7   8  -2     2827.15     2913.73     51.94 o 
   8   8  -2     1662.66     1866.59     40.43 o 
   9   8  -2     1609.71     1449.63     45.66 o 
  10   8  -2       97.64      123.63     15.32 o 
  11   8  -2      487.17      476.62     23.45 o 
  12   8  -2      147.40      157.98     18.34 o 
  13   8  -2      201.65      172.62     56.80 o 
  14   8  -2       10.90        7.66     40.04 o 
  15   8  -2      178.57      148.95     31.24 o 
  16   8  -2      841.48      736.39     47.29 o 
  17   8  -2       46.75       10.46     25.35 o 
  18   8  -2       41.17       38.61     28.61 o 
  19   8  -2      572.06      596.92     48.18 o 
  20   8  -2       59.72       30.70     29.61 o 
  21   8  -2      316.38      364.73     44.67 o 
  22   8  -2      134.77      156.75     37.88 o 
  23   8  -2      445.87      561.02     82.29 o 
  24   8  -2        8.41      -15.31     31.34 o 
  25   8  -2       48.07       56.51     39.48 o 
  26   8  -2       55.30       80.93     39.09 o 
  27   8  -2       51.53      132.87     53.74 o 
  28   8  -2       78.41       93.91     55.40 o 
  29   8  -2       74.67      124.27     61.53 o 
   1   9  -2      697.77      624.59     23.29 o 
   2   9  -2      322.30      287.33     17.87 o 
   3   9  -2      164.06      188.84     21.54 o 
   4   9  -2     3215.31     3327.57     54.95 o 
   5   9  -2      768.19      635.92     27.64 o 
   6   9  -2      138.44      166.90     33.73 o 
   7   9  -2     4911.75     5514.95     80.36 o 
   8   9  -2      166.49      159.31     17.73 o 
   9   9  -2        7.83       -9.46     13.60 o 
  10   9  -2       79.13       63.84     17.48 o 
  11   9  -2      470.96      403.62     22.78 o 
  12   9  -2      183.65      182.63     27.70 o 
  13   9  -2       17.53      -33.50     38.73 o 
  14   9  -2      365.61      413.84     65.15 o 
  15   9  -2      319.18      381.97     38.14 o 
  16   9  -2       34.78       44.24     30.05 o 
  17   9  -2      864.03      741.26     63.71 o 
  18   9  -2       43.34       33.52     27.98 o 
  19   9  -2       44.12       65.92     48.82 o 
  20   9  -2      544.66      609.48     75.05 o 
  21   9  -2      314.04      367.95     75.67 o 
  22   9  -2      605.87      717.83     57.28 o 
  23   9  -2       35.29        2.27     41.03 o 
  24   9  -2     1372.41     1550.02    151.61 o 
  25   9  -2      113.94      188.22     43.92 o 
  26   9  -2      129.68      152.29     44.12 o 
  27   9  -2      299.32      325.61     64.96 o 
  28   9  -2      219.47      319.36     71.55 o 
  29   9  -2       38.17       38.67     51.32 o 
   0  10  -2      316.02      472.73     58.69 o 
   1  10  -2     2181.48     2102.41     41.13 o 
   2  10  -2       35.83       25.57     14.08 o 
   3  10  -2      186.15      182.88     23.08 o 
   4  10  -2     3347.64     3077.65     56.98 o 
   5  10  -2     1751.67     1848.70     36.50 o 
   6  10  -2      853.42      852.87     26.94 o 
   7  10  -2     1276.28     1449.17     33.66 o 
   8  10  -2     2459.50     2061.00     74.51 o 
   9  10  -2      367.26      347.99     26.80 o 
  10  10  -2      464.61      531.35     52.88 o 
  11  10  -2       31.71       57.31     23.28 o 
  12  10  -2      322.88      322.73     32.90 o 
  13  10  -2      977.99      967.98     84.33 o 
  14  10  -2      306.89      324.23     63.57 o 
  15  10  -2     1666.28     1637.25     82.24 o 
  16  10  -2      251.31      241.80     35.77 o 
  17  10  -2      305.39      339.76     38.94 o 
  18  10  -2      380.65      381.64     42.14 o 
  19  10  -2     1003.65     1032.97     89.63 o 
  20  10  -2     1095.14     1073.65     61.04 o 
  21  10  -2       92.63       54.02     31.64 o 
  22  10  -2      422.79      427.43     48.50 o 
  23  10  -2      275.73      282.46     57.30 o 
  24  10  -2       46.09       83.95     36.92 o 
  25  10  -2       52.73       78.24     55.13 o 
  26  10  -2      268.00      374.44     54.59 o 
  27  10  -2      146.17      167.51     58.59 o 
  28  10  -2       45.66       34.98     46.05 o 
  29  10  -2      163.98      225.20     66.62 o 
   1  11  -2      303.45      382.22     21.02 o 
   2  11  -2     1606.00     1696.78     38.68 o 
   3  11  -2      262.63      273.43     20.19 o 
   4  11  -2     1859.27     1926.90     37.21 o 
   5  11  -2      631.20      683.32     25.33 o 
   6  11  -2      435.21      437.68     42.77 o 
   7  11  -2      545.06      552.86     23.82 o 
   8  11  -2      386.60      473.15     28.47 o 
   9  11  -2      698.60      758.40     42.29 o 
  10  11  -2      834.50      908.84     37.79 o 
  11  11  -2     1325.96     1451.80    129.55 o 
  12  11  -2       12.98       45.99     23.39 o 
  13  11  -2     1139.13      974.83     88.64 o 
  14  11  -2      104.09       87.31     53.28 o 
  15  11  -2      428.93      461.16     42.23 o 
  16  11  -2      603.14      690.24     49.55 o 
  17  11  -2     1155.21     1097.58     57.86 o 
  18  11  -2      745.86      687.87     88.27 o 
  19  11  -2     1445.35     1376.50     66.70 o 
  20  11  -2        4.47        7.01     29.18 o 
  21  11  -2      146.75      221.09     39.40 o 
  22  11  -2      279.04      323.68     56.88 o 
  23  11  -2      140.16      161.22     38.89 o 
  24  11  -2      108.35      123.23     40.60 o 
  25  11  -2      376.15      317.39     51.36 o 
  26  11  -2      273.41      306.81     63.37 o 
  27  11  -2        8.30       -3.15     43.20 o 
  28  11  -2      192.89      302.15     67.95 o 
   0  12  -2     2445.45     2139.64     62.97 o 
   1  12  -2     1043.25      876.24     46.00 o 
   2  12  -2      293.38      272.91     20.43 o 
   3  12  -2      688.85      761.65     30.34 o 
   4  12  -2     1243.34     1179.71     31.02 o 
   5  12  -2      860.15      782.43     26.96 o 
   6  12  -2     1257.24     1340.13     33.82 o 
   7  12  -2      346.81      365.57     29.20 o 
   8  12  -2      101.15       94.92     20.38 o 
   9  12  -2     1939.90     2144.58     81.89 o 
  10  12  -2     1048.50     1013.77     40.83 o 
  11  12  -2      479.82      453.43     37.61 o 
  12  12  -2      701.71      763.32     84.10 o 
  13  12  -2      234.00      223.37     33.05 o 
  14  12  -2     2211.33     1927.85    116.80 o 
  15  12  -2      961.56      868.55     52.02 o 
  16  12  -2       56.63       74.80     37.50 o 
  17  12  -2       74.68       92.49     31.45 o 
  18  12  -2      368.77      413.69     63.03 o 
  19  12  -2      192.38      193.67     37.37 o 
  20  12  -2      399.34      406.92     46.05 o 
  21  12  -2       51.63       45.68     33.09 o 
  22  12  -2      101.64      162.69     59.22 o 
  23  12  -2       50.65       61.51     33.88 o 
  24  12  -2        9.15        0.92     35.04 o 
  25  12  -2       77.61       11.60     47.90 o 
  26  12  -2       66.00      125.43     53.88 o 
  27  12  -2      101.74       64.61     47.23 o 
  28  12  -2      161.19      152.78     59.03 o 
   1  13  -2      670.98      667.31     28.77 o 
   2  13  -2      362.83      464.61     24.42 o 
   3  13  -2      202.86      201.35     18.20 o 
   4  13  -2     2067.37     1968.02     40.06 o 
   5  13  -2      427.36      416.17     22.37 o 
   6  13  -2      946.21     1063.54     39.29 o 
   7  13  -2      826.14      804.96     49.65 o 
   8  13  -2       65.09       86.00     20.54 o 
   9  13  -2      375.13      413.65     46.18 o 
  10  13  -2       67.97       46.70     20.92 o 
  11  13  -2       70.81       79.93     21.90 o 
  12  13  -2      167.36      190.74     67.03 o 
  13  13  -2     1437.86     1475.73     61.14 o 
  14  13  -2       36.56      -22.44     46.85 o 
  15  13  -2     1412.94     1316.25    126.69 o 
  16  13  -2       90.27      132.35     32.61 o 
  17  13  -2      102.90       51.22     29.51 o 
  18  13  -2      435.04      386.44     43.02 o 
  19  13  -2      407.54      405.01     44.75 o 
  20  13  -2      332.50      319.64     48.20 o 
  21  13  -2       68.44      129.07     52.02 o 
  22  13  -2       28.12      -11.66     31.18 o 
  23  13  -2       24.39       86.43     36.04 o 
  24  13  -2       37.60       -0.59     34.35 o 
  25  13  -2       66.53      112.42     42.48 o 
  26  13  -2      146.52      142.06     53.42 o 
  27  13  -2      147.23      179.75     55.63 o 
  28  13  -2      117.01       95.38     53.39 o 
   0  14  -2     1966.47     2125.72     66.39 o 
   1  14  -2     1129.46     1080.80     35.44 o 
   2  14  -2      241.84      233.46     19.41 o 
   3  14  -2     1282.49     1284.30     34.31 o 
   4  14  -2      572.97      630.25     39.39 o 
   5  14  -2       93.81      129.72     22.30 o 
   6  14  -2       49.91       73.28     20.44 o 
   7  14  -2      159.46      183.17     23.84 o 
   8  14  -2      105.82       84.36     27.36 o 
   9  14  -2      583.10      633.58     35.28 o 
  10  14  -2      190.96      198.11     29.57 o 
  11  14  -2      357.03      396.91     32.25 o 
  12  14  -2      512.54      564.79     43.57 o 
  13  14  -2      449.33      452.53     42.93 o 
  14  14  -2      198.40      163.91     59.58 o 
  15  14  -2      813.24      763.49     51.05 o 
  16  14  -2      833.89      782.94     50.82 o 
  17  14  -2      145.52      135.91     40.68 o 
  18  14  -2      289.63      292.32     40.33 o 
  19  14  -2       50.63      169.27     36.93 o 
  20  14  -2      104.83       82.04     87.70 o 
  21  14  -2      259.11      278.44     43.35 o 
  22  14  -2       51.45       91.95     35.28 o 
  23  14  -2       41.86       63.58     36.50 o 
  24  14  -2      320.50      312.99     48.83 o 
  25  14  -2       28.64       94.70     47.22 o 
  26  14  -2      121.36      246.45     59.07 o 
  27  14  -2       23.63       71.25     50.93 o 
  28  14  -2       39.51       85.57     51.98 o 
   1  15  -2     1634.45     1603.58     61.19 o 
   2  15  -2      339.23      432.43     32.92 o 
   3  15  -2      400.34      454.37     31.09 o 
   4  15  -2      534.66      429.95     37.98 o 
   5  15  -2      846.24      874.07     50.40 o 
   6  15  -2     2973.64     3041.71     68.37 o 
   7  15  -2       19.03       18.06     19.94 o 
   8  15  -2      475.16      468.30     31.72 o 
   9  15  -2      442.63      509.52     55.22 o 
  10  15  -2       93.42       46.14     22.69 o 
  11  15  -2        2.47      -13.13     20.21 o 
  12  15  -2      359.26      444.19     41.63 o 
  13  15  -2       20.51       30.07     31.50 o 
  14  15  -2       10.57      -20.25     48.39 o 
  15  15  -2      191.68      186.00     46.97 o 
  16  15  -2      538.83      457.55     44.93 o 
  17  15  -2      544.20      577.53     51.01 o 
  18  15  -2       71.05       12.56     29.89 o 
  19  15  -2      304.22      253.01     73.88 o 
  20  15  -2      285.94      332.63     45.86 o 
  21  15  -2      724.95      728.60     58.65 o 
  22  15  -2      291.51      396.85     49.55 o 
  23  15  -2       83.82       92.39     36.69 o 
  24  15  -2       11.38       51.00     35.29 o 
  25  15  -2       39.33       50.55     44.26 o 
  26  15  -2       81.28       56.35     47.24 o 
  27  15  -2      250.55      291.62     65.59 o 
   0  16  -2      522.70      627.32     60.37 o 
   1  16  -2      347.75      377.49     30.16 o 
   2  16  -2      197.35      256.73     27.59 o 
   3  16  -2       32.57       17.31     20.20 o 
   4  16  -2     1097.09     1142.55     44.53 o 
   5  16  -2     1714.40     1758.38     52.40 o 
   6  16  -2      979.71     1065.52     42.39 o 
   7  16  -2       12.72       17.40     20.63 o 
   8  16  -2       11.27       29.48     21.62 o 
   9  16  -2      498.67      483.66     43.28 o 
  10  16  -2      535.66      569.55     42.59 o 
  11  16  -2      458.52      472.09     35.16 o 
  12  16  -2     1044.28     1022.27     61.78 o 
  13  16  -2      103.13      192.54     36.21 o 
  14  16  -2      119.07      118.66     58.09 o 
  15  16  -2     1144.76     1018.54     57.25 o 
  16  16  -2      445.40      397.82     46.60 o 
  17  16  -2       29.52      -29.98     37.87 o 
  18  16  -2      270.85      381.66     45.04 o 
  19  16  -2      493.90      539.78     78.53 o 
  20  16  -2      250.14      307.80     44.86 o 
  21  16  -2      147.71      182.88     40.93 o 
  22  16  -2      276.01      304.44     46.80 o 
  23  16  -2     1307.25     1429.75     77.48 o 
  24  16  -2      288.98      282.58     49.48 o 
  25  16  -2       18.27       33.82     43.52 o 
  26  16  -2       95.62      149.99     54.14 o 
  27  16  -2      294.66      328.12     68.77 o 
   1  17  -2     1691.68     1444.52     77.18 o 
   2  17  -2      798.89      760.64     55.62 o 
   3  17  -2      391.60      466.86     33.40 o 
   4  17  -2     1102.59     1081.76     44.14 o 
   5  17  -2      226.05      217.75     26.99 o 
   6  17  -2       42.93        4.88     19.98 o 
   7  17  -2     2239.34     2062.27     66.43 o 
   8  17  -2     1172.53     1252.42     53.75 o 
   9  17  -2      366.76      303.14     37.57 o 
  10  17  -2      649.31      657.28     42.87 o 
  11  17  -2     1058.25     1193.54     48.50 o 
  12  17  -2      375.44      362.58     33.95 o 
  13  17  -2      229.82      318.56     42.41 o 
  14  17  -2      227.31      195.46     63.26 o 
  15  17  -2      135.14      147.20     34.48 o 
  16  17  -2      449.80      512.46     47.86 o 
  17  17  -2       35.22       68.21     31.26 o 
  18  17  -2       62.25       55.07     32.04 o 
  19  17  -2        3.45        5.04     30.64 o 
  20  17  -2        4.70      -15.55     29.25 o 
  21  17  -2      291.34      330.31     63.39 o 
  22  17  -2      196.68      148.63     43.17 o 
  23  17  -2       97.55       38.88     36.77 o 
  24  17  -2       83.90      168.78     51.46 o 
  25  17  -2      239.71      303.24     60.36 o 
  26  17  -2      195.78      182.19     55.42 o 
  27  17  -2       75.00      141.95     57.06 o 
   0  18  -2      719.20      703.67     48.51 o 
   1  18  -2      137.69      159.15     23.17 o 
   2  18  -2      848.41      809.33     51.04 o 
   3  18  -2      373.28      438.98     40.76 o 
   4  18  -2       27.77       19.93     21.18 o 
   5  18  -2       67.20       70.46     23.93 o 
   6  18  -2      223.21      245.37     50.43 o 
   7  18  -2      645.66      687.91     38.24 o 
   8  18  -2     1835.68     1938.74     58.48 o 
   9  18  -2     1387.85     1311.54     50.68 o 
  10  18  -2      355.12      451.06     88.83 o 
  11  18  -2     1529.44     1614.45     55.62 o 
  12  18  -2      574.96      702.05     52.97 o 
  13  18  -2        6.55       78.81     33.94 o 
  14  18  -2      454.10      381.06     53.55 o 
  15  18  -2      378.08      363.39     43.10 o 
  16  18  -2      342.12      346.72     44.10 o 
  17  18  -2      638.79      609.16     52.53 o 
  18  18  -2      121.50      248.31     57.77 o 
  19  18  -2       38.42       24.07     52.28 o 
  20  18  -2      108.16      114.51     40.23 o 
  21  18  -2        2.45       19.58     34.36 o 
  22  18  -2      469.37      575.95     77.97 o 
  23  18  -2       16.98       59.76     37.62 o 
  24  18  -2       34.26       30.06     42.83 o 
  25  18  -2      107.79       88.45     49.55 o 
  26  18  -2        3.56       30.85     47.17 o 
   1  19  -2      367.85      412.93     29.86 o 
   2  19  -2     1745.06     1667.20     47.43 o 
   3  19  -2     1520.39     1505.15     52.74 o 
   4  19  -2        5.48       -9.73     21.34 o 
   5  19  -2      461.76      438.40     45.82 o 
   6  19  -2     1333.25     1328.64     50.67 o 
   7  19  -2       47.83       38.21     22.53 o 
   8  19  -2     1328.94     1205.00     50.54 o 
   9  19  -2      215.10      271.73     41.54 o 
  10  19  -2     1015.71     1019.29     50.64 o 
  11  19  -2      456.71      408.17     58.96 o 
  12  19  -2      126.05      162.48     30.17 o 
  13  19  -2     1068.54     1117.11     61.51 o 
  14  19  -2      250.02      230.94     51.47 o 
  15  19  -2      148.41      150.22     42.83 o 
  16  19  -2       19.29       -4.12     42.48 o 
  17  19  -2       85.04       60.19     32.23 o 
  18  19  -2      676.69      781.01     58.78 o 
  19  19  -2      216.60      283.70     43.92 o 
  20  19  -2       42.77       53.45     35.07 o 
  21  19  -2      148.75      140.86    103.37 o 
  22  19  -2      447.96      515.84     56.91 o 
  23  19  -2       36.26       97.26     46.20 o 
  24  19  -2      310.63      317.38     61.27 o 
  25  19  -2       56.17       51.38     46.26 o 
  26  19  -2      435.09      389.45     69.41 o 
   0  20  -2     2542.39     2624.28     84.24 o 
   1  20  -2       44.30       73.55     22.68 o 
   2  20  -2     2453.53     2334.92     56.30 o 
   3  20  -2      164.70      212.15     27.16 o 
   4  20  -2     1001.81     1116.13     50.79 o 
   5  20  -2     2643.93     2537.57     68.14 o 
   6  20  -2     1247.37     1303.26     81.16 o 
   7  20  -2        1.84       -7.36     21.88 o 
   8  20  -2       11.01       13.63     23.65 o 
   9  20  -2      343.12      419.84     36.35 o 
  10  20  -2      164.10      108.56     28.51 o 
  11  20  -2      254.96      294.08     34.48 o 
  12  20  -2      650.12      599.53     42.19 o 
  13  20  -2      569.14      610.60     84.81 o 
  14  20  -2       16.42       41.71     34.35 o 
  15  20  -2      615.64      676.56     64.16 o 
  16  20  -2      192.34      150.90     36.64 o 
  17  20  -2      542.89      551.67     50.95 o 
  18  20  -2      172.96      203.19     39.30 o 
  19  20  -2      331.89      303.96     44.80 o 
  20  20  -2      394.84      383.29     53.06 o 
  21  20  -2      207.64      214.30    101.29 o 
  22  20  -2       48.63       53.18     49.98 o 
  23  20  -2       55.84       79.10     46.97 o 
  24  20  -2      125.68      113.95     51.30 o 
  25  20  -2      468.89      683.60     80.47 o 
  26  20  -2       32.77      118.26     56.97 o 
   1  21  -2      382.12      430.88     31.16 o 
   2  21  -2     5163.56     5018.64     88.78 o 
   3  21  -2     2430.39     2228.63     55.93 o 
   4  21  -2      414.51      444.43     35.04 o 
   5  21  -2     1640.96     1798.77     51.20 o 
   6  21  -2      946.81     1046.56     63.04 o 
   7  21  -2      175.03      125.30     52.29 o 
   8  21  -2      332.27      363.90     35.16 o 
   9  21  -2      107.33      121.65     29.68 o 
  10  21  -2       74.42       75.05     32.40 o 
  11  21  -2      535.31      478.63     40.73 o 
  12  21  -2      756.55      790.72     46.82 o 
  13  21  -2      255.80      225.98     35.62 o 
  14  21  -2       29.08       39.83     36.95 o 
  15  21  -2      133.09       55.39     31.72 o 
  16  21  -2      963.43     1045.20    138.95 o 
  17  21  -2       35.86       91.45     33.90 o 
  18  21  -2       98.99       56.82     34.83 o 
  19  21  -2      174.09      172.87     54.52 o 
  20  21  -2       15.22        7.73     32.18 o 
  21  21  -2       55.78       86.31     38.63 o 
  22  21  -2      315.68      370.07     63.27 o 
  23  21  -2       39.44      101.95     47.97 o 
  24  21  -2      125.26      106.57     49.27 o 
  25  21  -2        0.82      103.87     49.19 o 
   0  22  -2     2006.98     1840.19     74.00 o 
   1  22  -2      297.74      328.87     30.12 o 
   2  22  -2      110.46      202.93     34.33 o 
   3  22  -2       95.16      156.34     25.64 o 
   4  22  -2     1181.56     1004.03     41.06 o 
   5  22  -2      357.78      407.21     31.99 o 
   6  22  -2      273.18      309.34     30.09 o 
   7  22  -2       20.39       -0.09     25.68 o 
   8  22  -2     1409.60     1187.99     53.56 o 
   9  22  -2       13.01        8.76     24.37 o 
  10  22  -2      474.80      395.39     38.51 o 
  11  22  -2      430.13      467.62     40.98 o 
  12  22  -2       98.88      112.99     32.70 o 
  13  22  -2      549.71      679.10     67.02 o 
  14  22  -2       41.48       -7.58     33.44 o 
  15  22  -2       99.44      100.40     33.90 o 
  16  22  -2      294.23      286.98     91.38 o 
  17  22  -2      666.55      715.38     57.85 o 
  18  22  -2      888.23      769.51     61.25 o 
  19  22  -2       26.60       23.51     31.87 o 
  20  22  -2      252.74      209.33     43.11 o 
  21  22  -2      102.02      142.37     41.13 o 
  22  22  -2      553.09      488.22     68.60 o 
  23  22  -2       53.00       94.49     46.84 o 
  24  22  -2      150.77      134.75     51.62 o 
  25  22  -2      158.40      236.82     58.74 o 
   1  23  -2     2720.07     2820.35     65.34 o 
   2  23  -2       23.99       33.75     21.69 o 
   3  23  -2     2011.66     2121.97     56.50 o 
   4  23  -2     1728.23     1710.13     51.67 o 
   5  23  -2      313.92      376.02     32.31 o 
   6  23  -2     1296.80     1322.24     47.66 o 
   7  23  -2       86.11       80.50     25.44 o 
   8  23  -2        7.76       46.73     23.76 o 
   9  23  -2        8.97       63.37     33.64 o 
  10  23  -2      973.48      894.74     62.40 o 
  11  23  -2      828.75      907.32     52.15 o 
  12  23  -2      568.37      571.91     45.75 o 
  13  23  -2      208.31      243.81     38.48 o 
  14  23  -2      120.10      110.07     42.07 o 
  15  23  -2      427.67      482.48     49.90 o 
  16  23  -2      567.16      497.28     50.91 o 
  17  23  -2      255.35      323.76     45.68 o 
  18  23  -2      489.20      557.91     56.44 o 
  19  23  -2       53.11       37.35     35.86 o 
  20  23  -2      424.30      480.57     92.30 o 
  21  23  -2       56.54       72.77     45.62 o 
  22  23  -2      323.90      361.40     61.92 o 
  23  23  -2       38.84      -12.37     43.04 o 
  24  23  -2       58.12      161.96     54.10 o 
   0  24  -2        0.57      -41.39     29.89 o 
   1  24  -2       81.25       60.99     24.47 o 
   2  24  -2      350.97      313.77     34.23 o 
   3  24  -2      208.05      181.51     28.20 o 
   4  24  -2      757.74      780.48     39.82 o 
   5  24  -2       33.53       17.31     31.54 o 
   6  24  -2      334.58      336.55     33.48 o 
   7  24  -2      114.52       81.24     25.91 o 
   8  24  -2        0.74        7.34     24.14 o 
   9  24  -2      264.72      289.91     33.14 o 
  10  24  -2       56.28       81.45     31.26 o 
  11  24  -2      110.28      131.89     32.92 o 
  12  24  -2      317.56      311.81     40.04 o 
  13  24  -2       62.68       56.20     32.11 o 
  14  24  -2      281.37      312.20     38.14 o 
  15  24  -2      116.24      160.63     39.22 o 
  16  24  -2      420.77      361.05     68.08 o 
  17  24  -2      153.10      139.22     37.00 o 
  18  24  -2      892.90      857.75     64.42 o 
  19  24  -2        5.83       -8.70     32.22 o 
  20  24  -2      213.82      139.62     48.82 o 
  21  24  -2      369.88      451.48     66.22 o 
  22  24  -2      120.75      204.70     54.85 o 
  23  24  -2        8.47       34.24     44.11 o 
  24  24  -2      215.48      370.37     67.81 o 
   1  25  -2      133.76      157.07     28.05 o 
   2  25  -2      155.63      154.95     29.69 o 
   3  25  -2      130.13      204.00     28.50 o 
   4  25  -2      274.41      319.28     31.63 o 
   5  25  -2      258.07      251.13     38.34 o 
   6  25  -2       27.61       36.59     25.60 o 
   7  25  -2     1186.13     1189.25     48.72 o 
   8  25  -2      647.98      753.79     44.33 o 
   9  25  -2     1463.30     1412.09     58.28 o 
  10  25  -2      732.40      804.49     46.02 o 
  11  25  -2      554.13      593.61     42.53 o 
  12  25  -2      620.98      644.17     44.28 o 
  13  25  -2      428.44      409.09     97.23 o 
  14  25  -2       26.59       32.17     28.93 o 
  15  25  -2      200.29      128.45     38.72 o 
  16  25  -2      210.99      192.50     40.77 o 
  17  25  -2      278.15      385.50     49.10 o 
  18  25  -2      170.62      148.89     40.66 o 
  19  25  -2      466.91      558.81    111.13 o 
  20  25  -2       55.82      113.89     47.41 o 
  21  25  -2      229.63      273.13     59.81 o 
  22  25  -2      440.95      374.85     63.90 o 
  23  25  -2      325.17      368.74     66.43 o 
   0  26  -2     1398.86     1380.68     85.61 o 
   1  26  -2        2.32       35.29     24.36 o 
   2  26  -2      804.96      733.83     41.67 o 
   3  26  -2      732.76      744.99     42.09 o 
   4  26  -2      256.78      164.53     29.65 o 
   5  26  -2      446.98      502.95     37.64 o 
   6  26  -2       63.78       23.14     27.05 o 
   7  26  -2        1.28      -28.11     24.95 o 
   8  26  -2      334.24      361.81     36.06 o 
   9  26  -2      644.55      926.90     78.44 o 
  10  26  -2       74.33       42.04     28.12 o 
  11  26  -2      350.48      360.27     37.71 o 
  12  26  -2       15.15      -24.45     27.31 o 
  13  26  -2       73.01       40.12     29.55 o 
  14  26  -2       80.61       17.85     30.08 o 
  15  26  -2       33.34       38.96     29.73 o 
  16  26  -2      250.27      239.36     39.28 o 
  17  26  -2       25.36        1.73     29.43 o 
  18  26  -2      172.29      186.02     38.07 o 
  19  26  -2      163.03      280.92     57.17 o 
  20  26  -2       84.41      137.48     50.40 o 
  21  26  -2      170.49      207.90     57.15 o 
  22  26  -2      154.93      278.15     52.86 o 
  23  26  -2      491.68      575.71     63.20 o 
   1  27  -2      431.03      423.88     39.35 o 
   2  27  -2      219.02      227.63     32.00 o 
   3  27  -2      150.65      173.27     30.64 o 
   4  27  -2      840.20      811.89     45.56 o 
   5  27  -2      596.54      590.57     41.57 o 
   6  27  -2       48.94       43.01     25.80 o 
   7  27  -2     1154.07     1128.02     49.25 o 
   8  27  -2      422.58      541.53     41.36 o 
   9  27  -2      203.71      162.80     34.69 o 
  10  27  -2     1084.48     1113.87     69.11 o 
  11  27  -2        2.23      -52.29     26.15 o 
  12  27  -2      485.48      570.98     45.04 o 
  13  27  -2      181.37      156.59     34.91 o 
  14  27  -2       21.80      -14.80     23.79 o 
  15  27  -2      266.93      191.23     37.49 o 
  16  27  -2      187.55      136.59     36.90 o 
  17  27  -2      122.85       92.70     35.50 o 
  18  27  -2      129.88      123.65     60.26 o 
  19  27  -2      114.82       89.95     43.10 o 
  20  27  -2      439.13      513.95     58.65 o 
  21  27  -2      372.91      424.71     60.74 o 
  22  27  -2      112.85       64.54     42.36 o 
   0  28  -2      173.46      196.65     43.09 o 
   1  28  -2       90.02       77.83     45.63 o 
   2  28  -2       12.38        5.27     33.07 o 
   3  28  -2      367.20      427.45     37.52 o 
   4  28  -2     1228.34     1274.86     78.14 o 
   5  28  -2      187.89      259.95     39.49 o 
   6  28  -2      592.33      710.74     53.84 o 
   7  28  -2       68.05      101.96     29.47 o 
   8  28  -2      279.88      276.28     36.11 o 
   9  28  -2      137.31      167.28     41.58 o 
  10  28  -2      284.86      363.29     49.92 o 
  11  28  -2      307.44      301.39     38.23 o 
  12  28  -2      191.96      255.50     47.43 o 
  13  28  -2      202.46      206.22     36.79 o 
  14  28  -2      212.49      200.09     30.62 o 
  15  28  -2      154.55      211.48     39.06 o 
  16  28  -2      513.60      632.56     51.14 o 
  17  28  -2      483.42      558.30     58.45 o 
  18  28  -2      120.52      145.97     43.71 o 
  19  28  -2       31.53        5.66     36.91 o 
  20  28  -2      174.02      280.24    107.39 o 
  21  28  -2       18.28       29.12     81.99 o 
   1  29  -2      197.94      254.60     49.25 o 
   2  29  -2      282.32      221.92     34.53 o 
   3  29  -2      557.56      584.47     45.68 o 
   4  29  -2      653.60      674.73     44.01 o 
   5  29  -2      160.68      124.16     30.86 o 
   6  29  -2      746.26      703.42     45.94 o 
   7  29  -2       42.95       44.89     28.79 o 
   8  29  -2      227.28      158.33     38.69 o 
   9  29  -2      115.16      144.27     33.22 o 
  10  29  -2      104.78       41.75     30.49 o 
  11  29  -2      354.65      363.13     59.57 o 
  12  29  -2        0.02       20.25     30.94 o 
  13  29  -2      150.74      101.95     35.38 o 
  14  29  -2        8.54       -3.67     25.56 o 
  15  29  -2      166.34      199.14     34.83 o 
  16  29  -2      487.34      594.96     58.74 o 
  17  29  -2      242.08      328.46     50.69 o 
  18  29  -2       23.07       24.95     38.45 o 
  19  29  -2       41.35       19.09     37.05 o 
  20  29  -2       89.13      117.78     87.90 o 
  21  29  -2      845.67     1094.55    148.36 o 
   0  30  -2     1391.05     1335.03     76.14 o 
   1  30  -2      109.40      118.36     30.90 o 
   2  30  -2      314.53      341.67     41.42 o 
   3  30  -2      276.82      315.53     37.11 o 
   4  30  -2       59.57       76.79     29.02 o 
   5  30  -2       87.23       13.03     27.61 o 
   6  30  -2      186.31      206.70     35.17 o 
   7  30  -2       70.09       67.60     30.09 o 
   8  30  -2      114.77      129.29     32.31 o 
   9  30  -2      256.05      238.07     36.98 o 
  10  30  -2       87.64       85.10     33.05 o 
  11  30  -2      146.90      259.25     54.01 o 
  12  30  -2      642.84      585.10     48.61 o 
  13  30  -2       62.99       86.07     28.05 o 
  14  30  -2      352.41      355.60     40.15 o 
  15  30  -2      380.88      349.28     64.30 o 
  16  30  -2      165.29      166.40     44.30 o 
  17  30  -2       45.58       35.93     36.17 o 
  18  30  -2       69.06       11.05     53.47 o 
  19  30  -2        5.06       24.81     84.36 o 
  20  30  -2      224.31      249.90     60.36 o 
   1  31  -2       27.28      -50.00     26.06 o 
   2  31  -2      492.79      574.35     43.45 o 
   3  31  -2       32.12        9.27     28.38 o 
   4  31  -2       81.43        7.32     28.27 o 
   5  31  -2      258.40      294.64     37.35 o 
   6  31  -2        3.11       14.00     28.59 o 
   7  31  -2      128.42      115.90     33.11 o 
   8  31  -2      245.12      207.66     36.31 o 
   9  31  -2      392.43      395.97     41.73 o 
  10  31  -2      178.65      160.32     36.85 o 
  11  31  -2      100.98      131.70     37.64 o 
  12  31  -2      176.03      218.47     39.51 o 
  13  31  -2       28.05       20.67     30.13 o 
  14  31  -2       19.73       14.77     31.61 o 
  15  31  -2        9.54       14.80     33.37 o 
  16  31  -2      619.08      787.26     66.50 o 
  17  31  -2      106.11      166.52     46.22 o 
  18  31  -2      323.77      345.11     54.72 o 
  19  31  -2      118.00       73.20     43.52 o 
   0  32  -2      272.84      213.95     49.55 o 
   1  32  -2       72.13      116.02     31.37 o 
   2  32  -2       13.24      -12.25     26.70 o 
   3  32  -2      394.81      503.33     42.79 o 
   4  32  -2       39.07        0.56     27.58 o 
   5  32  -2      481.11      512.22     43.48 o 
   6  32  -2      125.90      126.34     33.18 o 
   7  32  -2      146.34       95.87     32.69 o 
   8  32  -2      333.32      340.77     41.25 o 
   9  32  -2      165.21      110.38     35.13 o 
  10  32  -2       80.52       25.59     40.09 o 
  11  32  -2      769.89      702.38     61.08 o 
  12  32  -2      238.44      269.69     42.33 o 
  13  32  -2      257.54      305.52     49.71 o 
  14  32  -2      181.14      246.00     41.75 o 
  15  32  -2      181.37      163.70     40.96 o 
  16  32  -2      284.44      363.92     54.07 o 
  17  32  -2       96.79      210.23     48.10 o 
  18  32  -2       19.00       71.48     41.59 o 
   1  33  -2       29.72      -11.28     41.60 o 
   2  33  -2      107.19       58.25     30.14 o 
   3  33  -2      148.66      158.42     35.38 o 
   4  33  -2      132.99      179.21     50.18 o 
   5  33  -2     1010.25     1057.53     55.61 o 
   6  33  -2      112.02      146.67     36.21 o 
   7  33  -2       72.70       73.49     33.58 o 
   8  33  -2      429.91      391.30     43.61 o 
   9  33  -2      781.88      799.90     53.37 o 
  10  33  -2      240.53      138.75     55.59 o 
  11  33  -2      115.97       87.18     54.82 o 
  12  33  -2       59.20       43.19     33.62 o 
  13  33  -2       20.65       45.80     35.26 o 
  14  33  -2       64.76       35.52     34.19 o 
  15  33  -2      102.37      184.29     46.96 o 
  16  33  -2       45.81      102.25     42.90 o 
  17  33  -2       96.34       58.29     43.04 o 
   0  34  -2     1594.63     1868.88    126.51 o 
   1  34  -2      405.35      439.09     60.89 o 
   2  34  -2       36.28       47.18     36.05 o 
   3  34  -2       69.20       93.84     33.55 o 
   4  34  -2      228.46      300.14     41.39 o 
   5  34  -2       85.78       65.04     34.20 o 
   6  34  -2      453.93      504.48     46.41 o 
   7  34  -2       37.92       77.44     42.06 o 
   8  34  -2      107.33       60.93     46.89 o 
   9  34  -2       32.19       46.62     55.94 o 
  10  34  -2      293.27      359.85     63.79 o 
  11  34  -2       51.24       31.78     51.35 o 
  12  34  -2       26.92      -16.59     32.30 o 
  13  34  -2      281.61      277.59     59.75 o 
  14  34  -2       46.00       45.35     37.48 o 
  15  34  -2       32.60      -22.60     35.68 o 
  16  34  -2      100.73       50.17    102.86 o 
   1  35  -2      125.79      115.79     34.52 o 
   2  35  -2      140.03      144.95     37.83 o 
   3  35  -2      351.42      329.93     41.30 o 
   4  35  -2      469.47      500.04     75.88 o 
   5  35  -2       19.47       15.74     46.34 o 
   6  35  -2       34.65       11.44     46.96 o 
   7  35  -2     1159.17     1188.71     82.60 o 
   8  35  -2      399.40      363.40     79.25 o 
   9  35  -2      210.74      169.68     60.14 o 
  10  35  -2      335.19      240.65     61.90 o 
  11  35  -2      501.05      437.30     80.74 o 
  12  35  -2      353.78      313.91     46.03 o 
  13  35  -2       17.90       38.79     35.86 o 
  14  35  -2       78.06       68.51     37.98 o 
  15  35  -2      329.47      442.31    112.70 o 
   0  36  -2      106.13      105.40     68.49 o 
   1  36  -2       79.10      106.55     52.22 o 
   2  36  -2       83.07      160.94     51.88 o 
   3  36  -2      128.22      189.91     53.86 o 
   4  36  -2      147.00      141.19     54.71 o 
   5  36  -2      260.22      317.48     61.21 o 
   6  36  -2       51.19        1.79     48.18 o 
   7  36  -2      231.46      242.08     58.75 o 
   8  36  -2      124.47       10.59     53.77 o 
   9  36  -2      264.65      344.60     64.41 o 
  10  36  -2       18.13       56.88     53.40 o 
  11  36  -2       23.41       11.94     36.00 o 
  12  36  -2      194.99      238.02     44.89 o 
  13  36  -2      261.76      328.53     48.95 o 
  14  36  -2       39.05       34.41     39.87 o 
   1  37  -2      505.67      588.19     68.04 o 
   2  37  -2      175.66      221.18     57.42 o 
   3  37  -2      390.70      423.77     64.11 o 
   4  37  -2      155.02      149.32     56.79 o 
   5  37  -2       46.71      100.97     77.56 o 
   6  37  -2      334.37      290.25     61.66 o 
   7  37  -2       21.36      -27.00     50.59 o 
   8  37  -2      397.10      403.54     68.45 o 
   9  37  -2      165.18      146.71     80.64 o 
  10  37  -2      605.53      584.06     70.74 o 
  11  37  -2      139.88      269.07     47.32 o 
  12  37  -2       65.13      119.81     42.23 o 
   0  38  -2      112.36       92.69     77.08 o 
   1  38  -2      259.79      306.93     60.14 o 
   2  38  -2       12.40       83.67     51.64 o 
   3  38  -2      581.64      781.70    110.76 o 
   4  38  -2      123.90      198.05     72.16 o 
   5  38  -2       80.77      127.95     56.90 o 
   6  38  -2        2.84      -11.18     48.18 o 
   7  38  -2      253.69      114.52     59.22 o 
   8  38  -2      319.27      238.20    110.00 o 
   9  38  -2       61.15      -27.77     56.47 o 
  10  38  -2      140.59       57.06     45.57 o 
  11  38  -2       46.50       18.25     38.29 o 
   1  39  -2       32.12       22.46     50.22 o 
   2  39  -2      582.77      594.85     74.03 o 
   3  39  -2       98.43       72.83     53.33 o 
   4  39  -2      192.59      192.21     62.14 o 
   5  39  -2       56.75      100.83     56.78 o 
   6  39  -2      248.41      292.94     68.53 o 
   7  39  -2       45.28       -1.74     59.21 o 
   8  39  -2       31.00       14.74     59.35 o 
   9  39  -2      153.48       45.99     40.35 o 
   0  40  -2     1059.14     1187.85    131.94 o 
   1  40  -2       24.04      116.34     58.55 o 
   2  40  -2       43.37       23.68     55.03 o 
   3  40  -2       51.63       65.01     55.95 o 
   4  40  -2       33.38       24.47     55.42 o 
   5  40  -2       57.65       54.45     58.31 o 
   6  40  -2       72.88       48.33     66.65 o 
   8   0  -1     3778.40     3234.68     91.21 o 
  10   0  -1     1975.40     2044.10     68.57 o 
  12   0  -1     4943.28     4107.64    118.19 o 
  14   0  -1      287.84      290.89     34.53 o 
  16   0  -1     1413.82     1284.09     68.39 o 
  18   0  -1     1280.71     1055.22     57.41 o 
  20   0  -1      347.97      435.82     54.97 o 
  22   0  -1      690.41      749.21     56.41 o 
  24   0  -1      921.00      946.04    109.91 o 
  26   0  -1      856.80      800.49     87.21 o 
  28   0  -1      579.09      825.19     96.57 o 
  30   0  -1      334.28      276.78     77.03 o 
   2   1  -1    18618.38    15642.49    351.30 o 
   3   1  -1     9501.31     9077.06    147.77 o 
   4   1  -1     8657.31     7080.78    175.92 o 
   5   1  -1     6338.30     5202.22    136.48 o 
   8   1  -1      434.58      456.59     32.62 o 
   9   1  -1     1386.13     1034.60     32.55 o 
  10   1  -1      300.28      391.83     25.08 o 
  11   1  -1      182.73      227.35     19.58 o 
  12   1  -1     1530.34     1624.86     56.67 o 
  13   1  -1       53.83       69.50     16.97 o 
  14   1  -1      830.14      922.67     37.14 o 
  15   1  -1     2156.83     2182.79     60.09 o 
  16   1  -1      151.57      141.82     20.34 o 
  17   1  -1      101.73       92.46     34.95 o 
  18   1  -1     1555.55     1350.04     74.51 o 
  19   1  -1      308.97      300.87     54.66 o 
  20   1  -1      889.03      854.35     47.59 o 
  21   1  -1      221.05      186.32     50.09 o 
  22   1  -1      119.47       99.70     28.16 o 
  23   1  -1      124.96      128.23     27.56 o 
  24   1  -1      865.96      929.12     52.21 o 
  25   1  -1      250.73      262.18     48.94 o 
  26   1  -1       22.78       43.44     43.72 o 
  27   1  -1       58.37       55.00     38.50 o 
  28   1  -1      133.70      115.74     42.25 o 
  29   1  -1       14.10      100.83     67.28 o 
  30   1  -1       35.36       39.82     57.13 o 
  31   1  -1       69.87       13.51     43.59 o 
   2   2  -1    24859.98    18425.63    287.72 o 
   3   2  -1    19424.96    20486.84    399.21 o 
   4   2  -1     3447.85     3542.00    145.43 o 
   5   2  -1     4378.54     4438.85     81.38 o 
   6   2  -1      209.02      167.77     14.41 o 
   7   2  -1     3164.82     2076.35     75.37 o 
   8   2  -1      678.01      561.38     21.49 o 
   9   2  -1       84.09      135.00     12.09 o 
  10   2  -1     3859.00     4089.57     78.39 o 
  11   2  -1      940.31      781.28     23.28 o 
  12   2  -1     2314.93     2457.89     74.90 o 
  13   2  -1      434.28      576.26     21.14 o 
  14   2  -1      378.85      368.64     19.37 o 
  15   2  -1     1044.50      913.35     34.72 o 
  16   2  -1     2884.59     2765.37     74.19 o 
  17   2  -1      336.18      370.00     47.93 o 
  18   2  -1      900.40      837.93     97.34 o 
  19   2  -1     1660.26     1376.82     55.15 o 
  20   2  -1      170.76      159.14     30.90 o 
  21   2  -1      777.94      803.19     57.03 o 
  22   2  -1      492.50      559.21     36.22 o 
  23   2  -1      157.66      147.28     27.72 o 
  24   2  -1      410.07      351.69     38.96 o 
  25   2  -1      143.93      116.60     37.06 o 
  26   2  -1      219.13      245.27     44.43 o 
  27   2  -1      205.62      136.84     41.73 o 
  28   2  -1       78.07       56.15     40.03 o 
  29   2  -1      188.95      232.74     50.27 o 
  30   2  -1      283.23      229.32     53.64 o 
  31   2  -1       17.97       88.29     64.66 o 
   0   3  -1    14087.23    14373.54    320.85 o 
   1   3  -1     9348.70     9173.42    152.62 o 
   2   3  -1    34885.41    36439.44    462.25 o 
   3   3  -1    10741.69    11441.28    151.83 o 
   4   3  -1     3999.26     3633.00     59.55 o 
   5   3  -1      209.82      190.09     15.37 o 
   6   3  -1     1157.45     1153.38     62.28 o 
   7   3  -1      207.42      239.83     15.22 o 
   8   3  -1     1980.25     1811.20     36.18 o 
   9   3  -1      779.60      867.49     24.96 o 
  10   3  -1     1889.84     1666.51     31.61 o 
  11   3  -1     1047.13      962.64     46.11 o 
  12   3  -1      193.84      249.84     29.34 o 
  13   3  -1      426.73      565.92     21.78 o 
  14   3  -1     3278.93     2798.56     48.32 o 
  15   3  -1      272.66      332.43     21.24 o 
  16   3  -1      357.30      313.81     31.19 o 
  17   3  -1      948.02     1002.57     40.05 o 
  18   3  -1     1651.08     1483.12     68.77 o 
  19   3  -1      558.05      610.32     42.45 o 
  20   3  -1      524.15      476.75     39.89 o 
  21   3  -1      299.89      366.97     51.19 o 
  22   3  -1      183.48      230.45     31.93 o 
  23   3  -1       96.96       85.18     25.68 o 
  24   3  -1      265.17      243.58     35.44 o 
  25   3  -1      704.10      731.73    100.10 o 
  26   3  -1      125.14      196.74     42.70 o 
  27   3  -1      285.07      237.41     81.43 o 
  28   3  -1      524.97      537.84     59.81 o 
  29   3  -1      259.95      273.50     52.54 o 
  30   3  -1      168.92      138.12     67.14 o 
  31   3  -1       10.02       72.08     66.27 o 
   1   4  -1     1689.95     1279.50     28.46 o 
   2   4  -1    29843.61    27021.34    344.95 o 
   3   4  -1     7045.07     6117.33     90.29 o 
   4   4  -1     1218.94      950.01     23.97 o 
   5   4  -1     4176.74     4065.63     56.78 o 
   6   4  -1      461.61      481.89     31.75 o 
   7   4  -1     4758.49     3899.91     85.61 o 
   8   4  -1       32.31       23.43     11.06 o 
   9   4  -1     1463.46     1537.55     47.01 o 
  10   4  -1      677.14      559.49     19.90 o 
  11   4  -1     1965.44     1717.74     33.85 o 
  12   4  -1      576.38      540.92     21.28 o 
  13   4  -1      743.18      726.88     24.30 o 
  14   4  -1      756.24      651.51     24.48 o 
  15   4  -1      912.24      911.83     28.46 o 
  16   4  -1      923.60      847.62     54.30 o 
  17   4  -1     1549.68     1275.30     44.15 o 
  18   4  -1       81.81      111.95     21.64 o 
  19   4  -1     1019.47      945.82     48.31 o 
  20   4  -1      834.42      804.95     47.45 o 
  21   4  -1      161.57      166.54     28.99 o 
  22   4  -1       12.90        1.01     31.92 o 
  23   4  -1        4.43        7.70     25.61 o 
  24   4  -1      227.95      234.48     35.60 o 
  25   4  -1      879.54      887.53     61.88 o 
  26   4  -1      278.55      298.80     79.80 o 
  27   4  -1      324.87      367.17     52.18 o 
  28   4  -1      149.42       95.38     52.78 o 
  29   4  -1      129.32      118.03     62.38 o 
  30   4  -1       14.19       53.37     58.23 o 
  31   4  -1       71.00      107.52     67.37 o 
   0   5  -1    20633.33    21584.31    334.15 o 
   1   5  -1      138.70      110.49     13.28 o 
   2   5  -1     5595.55     4410.19     72.65 o 
   3   5  -1      768.80      692.73     26.84 o 
   4   5  -1     1477.24     1489.43     30.21 o 
   5   5  -1     2354.33     1865.49     34.83 o 
   6   5  -1      137.93      116.36     15.89 o 
   7   5  -1       38.94       41.87     14.43 o 
   8   5  -1     3450.30     3404.93     88.35 o 
   9   5  -1      947.22      913.12     26.94 o 
  10   5  -1     1033.97     1139.99     27.12 o 
  11   5  -1     2061.02     2090.18     38.36 o 
  12   5  -1      843.94      752.02     24.02 o 
  13   5  -1      450.45      484.79     21.86 o 
  14   5  -1      135.69      181.37     18.04 o 
  15   5  -1     2045.55     2075.50     43.41 o 
  16   5  -1      351.93      326.02     41.00 o 
  17   5  -1       18.04       26.43     22.72 o 
  18   5  -1     1290.24     1273.19     86.10 o 
  19   5  -1     2584.03     2202.58     69.86 o 
  20   5  -1      561.87      577.77     59.82 o 
  21   5  -1      321.52      315.23     33.69 o 
  22   5  -1      259.75      264.08     53.72 o 
  23   5  -1      854.69      836.91     48.60 o 
  24   5  -1       29.34       27.07     31.53 o 
  25   5  -1        0.04      -46.17     29.63 o 
  26   5  -1      317.06      231.39     44.43 o 
  27   5  -1      202.31      222.83     45.24 o 
  28   5  -1      149.65      172.90     59.95 o 
  29   5  -1      329.21      244.03     68.38 o 
  30   5  -1       91.40       50.16     60.10 o 
  31   5  -1      623.13      701.27     97.52 o 
   1   6  -1     5302.46     5059.52     80.66 o 
   2   6  -1     7176.90     7553.10    119.93 o 
   3   6  -1     9908.66    10544.80    150.86 o 
   4   6  -1      457.81      427.94     19.14 o 
   5   6  -1     2456.84     2547.85     60.67 o 
   6   6  -1     4211.52     3850.91     74.77 o 
   7   6  -1     2839.55     2884.76     44.39 o 
   8   6  -1      454.09      693.76     23.67 o 
   9   6  -1     3732.24     3237.09     57.05 o 
  10   6  -1     3305.38     3457.67     52.65 o 
  11   6  -1      344.76      386.47     18.99 o 
  12   6  -1     2429.52     1854.60     37.62 o 
  13   6  -1     2239.90     2205.48     42.64 o 
  14   6  -1      389.91      440.25     22.54 o 
  15   6  -1      110.97      143.55     17.53 o 
  16   6  -1      843.86      750.90     43.79 o 
  17   6  -1       68.69       57.95     20.33 o 
  18   6  -1      280.15      347.72     34.05 o 
  19   6  -1      236.90      229.75     31.53 o 
  20   6  -1      873.87      785.66     47.36 o 
  21   6  -1      708.12      781.29     43.82 o 
  22   6  -1     1513.44     1545.55     75.34 o 
  23   6  -1      193.83      226.20     33.68 o 
  24   6  -1      171.89      163.10     37.75 o 
  25   6  -1       37.28       41.47     33.81 o 
  26   6  -1      412.33      425.78     69.19 o 
  27   6  -1      156.22      200.26     60.17 o 
  28   6  -1      225.59      184.42     60.57 o 
  29   6  -1       32.08       31.29     53.09 o 
  30   6  -1      300.22      313.52     76.53 o 
  31   6  -1      232.68      273.53     74.86 o 
   0   7  -1       89.84       40.01     17.93 o 
   1   7  -1      496.01      504.43     21.66 o 
   2   7  -1     1959.46     1730.59     34.53 o 
   3   7  -1     2307.01     2413.93     37.08 o 
   4   7  -1      654.28      607.81     21.32 o 
   5   7  -1       83.05      107.81     15.96 o 
   6   7  -1     4252.06     3627.58     52.21 o 
   7   7  -1     1652.86     1570.73     30.68 o 
   8   7  -1     1875.40     2023.85     41.01 o 
   9   7  -1     4131.51     4377.25     71.85 o 
  10   7  -1     1591.60     2035.04     37.74 o 
  11   7  -1      284.16      328.03     18.30 o 
  12   7  -1      375.44      302.32     19.59 o 
  13   7  -1      352.39      307.60     19.65 o 
  14   7  -1     1443.04     1106.62     31.67 o 
  15   7  -1     1500.49     1615.01     41.18 o 
  16   7  -1      755.70      667.60     66.71 o 
  17   7  -1     3442.44     3355.83    157.42 o 
  18   7  -1     1762.72     1685.62     76.65 o 
  19   7  -1      508.03      576.73     43.03 o 
  20   7  -1      805.10      672.46     40.26 o 
  21   7  -1      706.39      588.00     41.40 o 
  22   7  -1      841.53      717.32     46.00 o 
  23   7  -1       18.39       47.19     33.57 o 
  24   7  -1      107.95       67.99     46.56 o 
  25   7  -1      201.37      290.09     60.29 o 
  26   7  -1       72.31      169.32     56.20 o 
  27   7  -1        8.25       53.26     49.76 o 
  28   7  -1      349.93      335.52     70.28 o 
  29   7  -1       22.97      113.25     59.37 o 
  30   7  -1      123.70      137.01     62.35 o 
  31   7  -1       84.76      143.68     69.15 o 
   1   8  -1     3389.18     2852.78     46.77 o 
   2   8  -1     1635.00     1276.68     27.52 o 
   3   8  -1      732.44      569.36     21.41 o 
   4   8  -1     3615.13     3891.54     67.37 o 
   5   8  -1      523.84      586.01     25.92 o 
   6   8  -1      134.04      155.27     27.62 o 
   7   8  -1     6101.88     5691.07     75.05 o 
   8   8  -1     2998.83     2768.88     45.84 o 
   9   8  -1     2300.82     2474.99     48.63 o 
  10   8  -1      326.03      319.58     19.04 o 
  11   8  -1      829.68      660.93     39.55 o 
  12   8  -1      617.24      619.65     38.33 o 
  13   8  -1      646.76      799.62     27.35 o 
  14   8  -1     1596.38     1641.35     38.45 o 
  15   8  -1     1334.67     1373.03     36.60 o 
  16   8  -1      837.24      799.63     40.95 o 
  17   8  -1     1171.42     1129.82     48.76 o 
  18   8  -1      190.13      212.62     30.44 o 
  19   8  -1      902.56      845.91     48.06 o 
  20   8  -1       21.45       21.71     23.72 o 
  21   8  -1      326.86      343.03     35.82 o 
  22   8  -1        7.52       -7.00     27.45 o 
  23   8  -1      149.31      222.33     39.12 o 
  24   8  -1      599.96      573.85     70.95 o 
  25   8  -1      146.13      115.46     51.46 o 
  26   8  -1       49.94       84.56     48.37 o 
  27   8  -1      100.43      178.56     57.15 o 
  28   8  -1      135.50      151.66     57.94 o 
  29   8  -1        6.48       69.59     54.84 o 
  30   8  -1        6.79      -30.88     46.56 o 
  31   8  -1       21.35       17.68     59.46 o 
   0   9  -1     7976.67     8096.15    148.28 o 
   1   9  -1       66.38       -5.00     13.72 o 
   2   9  -1       39.71       45.35     12.72 o 
   3   9  -1     1841.18     1498.94     51.54 o 
   4   9  -1     6634.60     5627.54     89.31 o 
   5   9  -1     1291.10     1333.07     37.14 o 
   6   9  -1     5103.84     5504.17     90.52 o 
   7   9  -1      946.22      929.42     24.70 o 
   8   9  -1      535.68      711.70     23.37 o 
   9   9  -1      254.96      358.27     41.01 o 
  10   9  -1     1405.82     1147.11     33.91 o 
  11   9  -1      800.12      863.96     26.82 o 
  12   9  -1      700.96      820.46     27.40 o 
  13   9  -1      293.76      314.31     20.38 o 
  14   9  -1      868.76      975.99     30.86 o 
  15   9  -1      162.69      201.40     20.14 o 
  16   9  -1      724.97      729.55     37.23 o 
  17   9  -1      182.78      138.23     46.56 o 
  18   9  -1       10.37       24.32     25.54 o 
  19   9  -1       61.65       53.91     34.16 o 
  20   9  -1      259.92      273.27     32.11 o 
  21   9  -1       85.73      100.22     28.86 o 
  22   9  -1      109.79      111.88     35.33 o 
  23   9  -1      352.47      500.44     63.03 o 
  24   9  -1      151.32      193.43     52.58 o 
  25   9  -1       37.90      101.96     47.48 o 
  26   9  -1      475.56      597.56     75.49 o 
  27   9  -1       18.83       32.68     47.57 o 
  28   9  -1       39.50       62.35     53.11 o 
  29   9  -1        4.54       46.84     53.76 o 
  30   9  -1        7.79      -36.20     56.67 o 
   1  10  -1      357.67      321.99     31.52 o 
   2  10  -1     3342.95     3095.41     70.47 o 
   3  10  -1      982.64      795.82     31.25 o 
   4  10  -1      175.73      123.52     18.14 o 
   5  10  -1     2672.42     2475.73     52.73 o 
   6  10  -1      307.18      391.88     43.87 o 
   7  10  -1      428.86      410.84     53.45 o 
   8  10  -1      463.65      520.19     29.87 o 
   9  10  -1      810.75      963.47     49.04 o 
  10  10  -1       26.06       24.31     25.36 o 
  11  10  -1      821.58      812.68     26.52 o 
  12  10  -1      141.76      168.57     17.32 o 
  13  10  -1     1301.18     1111.03     32.27 o 
  14  10  -1       74.18       93.32     17.18 o 
  15  10  -1      481.96      493.05     41.05 o 
  16  10  -1      154.82      151.03     19.27 o 
  17  10  -1     2339.60     2088.74     53.87 o 
  18  10  -1      270.30      157.07     31.12 o 
  19  10  -1      135.01      140.80     26.10 o 
  20  10  -1       82.52       64.59     32.90 o 
  21  10  -1     1173.43     1013.29     61.94 o 
  22  10  -1      704.79      632.94     55.91 o 
  23  10  -1      290.13      141.50     47.21 o 
  24  10  -1      104.65       47.49     43.64 o 
  25  10  -1      400.05      494.13     71.55 o 
  26  10  -1       59.82      103.42     51.85 o 
  27  10  -1       17.56       -0.21     45.08 o 
  28  10  -1      402.06      518.32     78.81 o 
  29  10  -1      151.32      204.88     63.70 o 
  30  10  -1       11.93       35.08     58.97 o 
   0  11  -1     3381.38     3184.67     75.69 o 
   1  11  -1      219.48      191.52     20.58 o 
   2  11  -1     4455.88     4483.27     78.66 o 
   3  11  -1      317.13      399.78     24.37 o 
   4  11  -1      686.30      543.13     26.92 o 
   5  11  -1     2387.85     2225.66     51.42 o 
   6  11  -1      276.54      310.98     24.60 o 
   7  11  -1     1721.58     1716.22     45.82 o 
   8  11  -1      517.48      467.05     35.33 o 
   9  11  -1      259.41      193.72     16.42 o 
  10  11  -1      895.64      931.14     31.55 o 
  11  11  -1     1057.36      987.30     29.12 o 
  12  11  -1       37.70       50.79     17.78 o 
  13  11  -1      553.36      553.67     25.99 o 
  14  11  -1     2126.58     2020.01     44.94 o 
  15  11  -1      571.81      534.15     29.81 o 
  16  11  -1        5.74        5.01     13.93 o 
  17  11  -1      296.33      245.36     26.00 o 
  18  11  -1      506.70      408.21     77.71 o 
  19  11  -1      141.81      143.51     33.16 o 
  20  11  -1      297.23      321.60     42.82 o 
  21  11  -1       59.30       26.08     31.23 o 
  22  11  -1       23.38        1.87     31.37 o 
  23  11  -1      242.52      254.97     52.90 o 
  24  11  -1      359.23      326.11     59.54 o 
  25  11  -1      148.80      262.53     57.84 o 
  26  11  -1       79.39       69.73     48.91 o 
  27  11  -1      236.31      287.75     64.15 o 
  28  11  -1       98.61      104.88     55.86 o 
  29  11  -1       55.52       16.22     51.76 o 
  30  11  -1      194.83      181.18     66.17 o 
   1  12  -1     1967.27     1617.27     63.17 o 
   2  12  -1     1680.85     1890.03     48.28 o 
   3  12  -1     1250.30     1095.45     36.42 o 
   4  12  -1     4365.41     4200.74     75.80 o 
   5  12  -1     3207.54     3543.00     68.46 o 
   6  12  -1      626.47      607.73     30.78 o 
   7  12  -1      230.94      310.34     44.90 o 
   8  12  -1     3115.33     2725.62     61.23 o 
   9  12  -1      805.76      755.89     25.49 o 
  10  12  -1      383.17      379.51     23.80 o 
  11  12  -1      116.99      114.46     15.83 o 
  12  12  -1      965.15      776.29     32.93 o 
  13  12  -1        6.90        3.37     19.34 o 
  14  12  -1      247.68      279.35     21.78 o 
  15  12  -1      850.41      963.49     36.34 o 
  16  12  -1      477.32      494.93     37.84 o 
  17  12  -1     1471.86     1437.43     55.80 o 
  18  12  -1       19.56       11.38     30.12 o 
  19  12  -1       10.94       32.79     28.30 o 
  20  12  -1     1284.12     1102.03     61.84 o 
  21  12  -1      176.84      114.07     39.31 o 
  22  12  -1       46.61      112.37     41.31 o 
  23  12  -1       37.73       62.21     39.59 o 
  24  12  -1      295.91      230.57     53.54 o 
  25  12  -1       96.64       91.85     48.72 o 
  26  12  -1      235.48      315.98     64.32 o 
  27  12  -1       64.36       33.02     47.37 o 
  28  12  -1      225.33      260.79     66.04 o 
  29  12  -1      248.52      363.54     74.98 o 
  30  12  -1      542.41      502.27     85.76 o 
   0  13  -1     1686.02     1435.14     50.19 o 
   1  13  -1     2895.24     2778.18     51.32 o 
   2  13  -1      482.38      500.49     27.97 o 
   3  13  -1      782.97      872.53     35.47 o 
   4  13  -1     3798.61     3138.31     64.42 o 
   5  13  -1      603.49      624.94     30.66 o 
   6  13  -1      238.86      185.98     30.68 o 
   7  13  -1      504.32      465.00     28.96 o 
   8  13  -1      173.90      120.40     20.74 o 
   9  13  -1      839.65      812.41     36.29 o 
  10  13  -1      345.78      283.59     20.02 o 
  11  13  -1      186.44      204.42     18.03 o 
  12  13  -1     1748.81     1713.64     39.21 o 
  13  13  -1     1263.59      987.83     31.74 o 
  14  13  -1      847.51      670.38     81.06 o 
  15  13  -1      827.59      923.93     44.53 o 
  16  13  -1      110.29       52.96     19.20 o 
  17  13  -1     1320.09     1073.62    119.93 o 
  18  13  -1      583.74      483.73     45.48 o 
  19  13  -1      179.29      204.04     36.11 o 
  20  13  -1      638.68      572.34     55.70 o 
  21  13  -1      223.08      223.44     39.26 o 
  22  13  -1      435.51      437.31     60.50 o 
  23  13  -1      117.85      122.51     44.68 o 
  24  13  -1      159.73      155.41     50.41 o 
  25  13  -1       74.99       68.21     47.20 o 
  26  13  -1       61.26       65.92     49.37 o 
  27  13  -1       32.61        3.14     45.88 o 
  28  13  -1       31.77       75.60     53.51 o 
  29  13  -1      114.60      188.79     64.23 o 
  30  13  -1       21.68       54.78     58.25 o 
   1  14  -1     4033.59     3197.88     57.09 o 
   2  14  -1      720.02      806.87     29.84 o 
   3  14  -1     3816.83     3776.69     74.55 o 
   4  14  -1       22.86        1.64     26.60 o 
   5  14  -1     5898.20     6250.92    140.77 o 
   6  14  -1      980.65      884.51     49.52 o 
   7  14  -1     1841.72     1556.20     46.45 o 
   8  14  -1     2412.60     2059.22     54.39 o 
   9  14  -1     1391.57     1279.62     44.29 o 
  10  14  -1      334.21      366.35     32.73 o 
  11  14  -1     1990.23     1684.41     48.18 o 
  12  14  -1      690.94      735.82     48.80 o 
  13  14  -1      477.10      403.91     29.73 o 
  14  14  -1      161.61      171.87     33.34 o 
  15  14  -1     1207.22     1242.46     72.71 o 
  16  14  -1      572.76      608.79     55.45 o 
  17  14  -1      859.81      856.90     41.59 o 
  18  14  -1     1269.33     1225.89     61.97 o 
  19  14  -1      378.94      342.64     42.61 o 
  20  14  -1      376.69      378.30     44.46 o 
  21  14  -1       86.50      164.65     38.78 o 
  22  14  -1      969.29      917.77     76.40 o 
  23  14  -1       91.53       32.06     38.96 o 
  24  14  -1       64.74       10.50     38.92 o 
  25  14  -1      329.70      340.21     63.27 o 
  26  14  -1       65.80      169.72     53.62 o 
  27  14  -1       27.18       66.37     49.70 o 
  28  14  -1      136.48      155.82     60.29 o 
  29  14  -1       47.26       63.21     56.85 o 
   0  15  -1     1768.02     1555.80     54.28 o 
   1  15  -1     2935.34     3024.60     55.63 o 
   2  15  -1     1315.77     1453.39     38.41 o 
   3  15  -1      306.01      371.31     25.32 o 
   4  15  -1     5261.57     4189.98     81.65 o 
   5  15  -1       96.83      146.15     21.94 o 
   6  15  -1      183.56      218.75     23.71 o 
   7  15  -1       31.58       30.17     17.46 o 
   8  15  -1     1535.04     1450.61     46.54 o 
   9  15  -1     3049.21     3228.04     82.81 o 
  10  15  -1      656.25      666.56     35.89 o 
  11  15  -1     3877.22     3750.41    112.75 o 
  12  15  -1      698.03      566.59     46.02 o 
  13  15  -1      368.07      393.41     34.26 o 
  14  15  -1     1280.75     1096.66     49.36 o 
  15  15  -1     2185.69     2078.07     74.58 o 
  16  15  -1      518.07      537.67     65.61 o 
  17  15  -1     1421.85     1292.14     50.10 o 
  18  15  -1      102.57      115.13     27.19 o 
  19  15  -1        6.37      -25.01     58.44 o 
  20  15  -1      797.46      884.96    159.86 o 
  21  15  -1      489.14      539.16     63.97 o 
  22  15  -1      156.35      195.11     49.78 o 
  23  15  -1       58.76       25.84     41.15 o 
  24  15  -1      416.80      391.41     63.69 o 
  25  15  -1      941.80     1014.58     88.22 o 
  26  15  -1       85.90        8.46     46.88 o 
  27  15  -1       15.26      -58.79     39.02 o 
  28  15  -1      277.90      325.28     73.30 o 
  29  15  -1      205.22      120.50     61.79 o 
   1  16  -1      416.15      486.83     25.47 o 
   2  16  -1     2646.97     2704.92     53.05 o 
   3  16  -1     2487.62     2237.03     61.06 o 
   4  16  -1      129.77      146.04     20.92 o 
   5  16  -1      548.52      541.16     31.50 o 
   6  16  -1       76.98       66.13     20.02 o 
   7  16  -1     2034.97     1954.76     53.83 o 
   8  16  -1      611.34      552.09     33.69 o 
   9  16  -1      323.25      374.96     36.14 o 
  10  16  -1     1102.93      941.71     41.07 o 
  11  16  -1       55.83       71.22     16.52 o 
  12  16  -1      346.86      355.12     53.46 o 
  13  16  -1     2045.92     1873.23     62.38 o 
  14  16  -1     1615.73     1614.12     71.61 o 
  15  16  -1      570.53      577.61     81.49 o 
  16  16  -1      189.92      199.43     57.63 o 
  17  16  -1      594.25      600.01     61.05 o 
  18  16  -1     1251.88     1261.30     51.34 o 
  19  16  -1       61.56        9.83     27.14 o 
  20  16  -1      421.75      405.28     46.56 o 
  21  16  -1      774.11      784.16     71.58 o 
  22  16  -1        6.87      -10.13     34.38 o 
  23  16  -1      145.93      102.86     46.42 o 
  24  16  -1       69.49      112.72     50.18 o 
  25  16  -1      295.14      243.58     59.96 o 
  26  16  -1       55.61      170.68     56.61 o 
  27  16  -1       25.51       43.06     48.04 o 
  28  16  -1        3.50      -14.00     47.94 o 
  29  16  -1       71.70       47.77     55.14 o 
   0  17  -1     8123.46     7339.69    147.63 o 
   1  17  -1     1329.76     1078.06     34.28 o 
   2  17  -1      232.56      268.12     22.06 o 
   3  17  -1      157.61      159.23     19.22 o 
   4  17  -1      237.21      247.64     21.80 o 
   5  17  -1      240.10      159.68     19.97 o 
   6  17  -1      239.45      207.12     26.28 o 
   7  17  -1      213.30      230.14     26.28 o 
   8  17  -1      188.38      187.09     26.34 o 
   9  17  -1      673.56      518.01     61.67 o 
  10  17  -1      360.47      382.57    117.49 o 
  11  17  -1     1592.12     1249.42     50.98 o 
  12  17  -1      483.22      547.55     40.43 o 
  13  17  -1     2586.99     2162.41     68.65 o 
  14  17  -1      366.91      356.29     30.97 o 
  15  17  -1      654.94      719.99     40.22 o 
  16  17  -1     1076.90     1025.28     63.47 o 
  17  17  -1      381.90      370.35     34.86 o 
  18  17  -1       21.85       14.17     23.74 o 
  19  17  -1       77.24      106.80     33.20 o 
  20  17  -1      460.78      411.12     57.37 o 
  21  17  -1       46.55      104.12     41.38 o 
  22  17  -1      583.40      619.49     69.78 o 
  23  17  -1      254.67      364.38     59.99 o 
  24  17  -1       57.54       47.37     42.68 o 
  25  17  -1       16.93       20.98     41.35 o 
  26  17  -1       62.56       22.47     49.41 o 
  27  17  -1      397.92      439.97     73.66 o 
  28  17  -1      324.35      403.20     77.93 o 
  29  17  -1      157.43      262.42     70.20 o 
   1  18  -1     3015.63     3234.07     60.46 o 
   2  18  -1      243.40      167.04     20.25 o 
   3  18  -1      531.87      563.95     28.43 o 
   4  18  -1      313.15      298.35     23.51 o 
   5  18  -1      400.20      406.39     26.78 o 
   6  18  -1     3539.91     2821.63     68.23 o 
   7  18  -1      365.99      438.64     40.37 o 
   8  18  -1     1586.89     1244.63     75.31 o 
   9  18  -1      204.51      212.29     32.63 o 
  10  18  -1      478.92      442.33     57.64 o 
  11  18  -1      145.32      211.32     47.57 o 
  12  18  -1       18.69       13.02     23.49 o 
  13  18  -1      381.47      333.95     40.46 o 
  14  18  -1      513.34      474.16     35.32 o 
  15  18  -1      355.34      327.46     32.29 o 
  16  18  -1      721.20      689.59     47.25 o 
  17  18  -1      347.62      320.10     34.23 o 
  18  18  -1       91.64       90.70     27.09 o 
  19  18  -1      187.25       88.05     73.31 o 
  20  18  -1      264.05      208.62     47.50 o 
  21  18  -1      111.41      115.69     42.10 o 
  22  18  -1      136.82      180.60     47.76 o 
  23  18  -1       34.65       50.23     40.29 o 
  24  18  -1      192.52      226.68     57.46 o 
  25  18  -1      111.57      110.16     51.54 o 
  26  18  -1      134.74      134.66     55.99 o 
  27  18  -1      233.76      266.45     64.62 o 
  28  18  -1       20.25        0.25     49.82 o 
   0  19  -1     1521.59     1277.38     54.44 o 
   1  19  -1      558.97      505.88     27.95 o 
   2  19  -1     1135.77     1212.83     37.43 o 
   3  19  -1     1257.11     1128.91     37.04 o 
   4  19  -1     1300.02     1007.49     39.29 o 
   5  19  -1      773.58      634.27     31.19 o 
   6  19  -1      383.06      490.75     28.60 o 
   7  19  -1      630.22      600.90     38.27 o 
   8  19  -1     1871.88     1674.55     61.50 o 
   9  19  -1      304.05      261.95     50.17 o 
  10  19  -1      558.09      694.68     69.03 o 
  11  19  -1      398.64      310.99     60.45 o 
  12  19  -1      435.93      384.10     31.29 o 
  13  19  -1     1981.44     1726.81     54.81 o 
  14  19  -1       35.28       28.67     22.07 o 
  15  19  -1       13.06       -2.23     21.02 o 
  16  19  -1      376.27      407.08     35.88 o 
  17  19  -1      498.30      564.39     41.50 o 
  18  19  -1      498.11      404.01     54.18 o 
  19  19  -1       79.42       80.90     37.69 o 
  20  19  -1      218.94      224.88     48.43 o 
  21  19  -1       45.62       34.04     36.98 o 
  22  19  -1       87.16       87.29     42.05 o 
  23  19  -1      197.50      207.43     52.58 o 
  24  19  -1       26.95       27.22     41.62 o 
  25  19  -1       37.04      -45.08     37.29 o 
  26  19  -1      174.81      204.04     57.11 o 
  27  19  -1       35.46       56.23     49.65 o 
  28  19  -1       27.40       60.06     53.83 o 
   1  20  -1      327.26      270.59     24.48 o 
   2  20  -1     2476.79     2330.65     52.44 o 
   3  20  -1      579.05      582.08     30.06 o 
   4  20  -1      309.10      282.91     36.40 o 
   5  20  -1       47.31       21.30     16.44 o 
   6  20  -1      743.85      691.01     44.28 o 
   7  20  -1     1096.05     1134.57     52.84 o 
   8  20  -1      550.62      594.70     53.41 o 
   9  20  -1     3302.23     2638.86     82.18 o 
  10  20  -1     1023.85     1121.89     52.77 o 
  11  20  -1      459.46      428.58     49.50 o 
  12  20  -1     2004.85     2123.15     54.12 o 
  13  20  -1     3815.22     3746.81     84.53 o 
  14  20  -1      181.30      203.14     28.53 o 
  15  20  -1       22.31       51.09     24.55 o 
  16  20  -1      377.79      395.90     52.46 o 
  17  20  -1      462.17      400.67     37.80 o 
  18  20  -1      201.22      241.74     38.33 o 
  19  20  -1      397.48      308.66     52.42 o 
  20  20  -1      162.12      152.83     46.03 o 
  21  20  -1      129.76      121.88     44.59 o 
  22  20  -1      235.79      226.68     52.71 o 
  23  20  -1       69.19       46.45     41.48 o 
  24  20  -1      101.52      151.93     52.16 o 
  25  20  -1       27.95       -9.73     43.81 o 
  26  20  -1      480.32      581.77     80.31 o 
  27  20  -1       41.41      109.98     58.22 o 
   0  21  -1     2260.03     2207.10     95.86 o 
   1  21  -1      917.23      799.46    103.00 o 
   2  21  -1      191.00      180.35     20.03 o 
   3  21  -1      334.56      281.70     50.88 o 
   4  21  -1     2482.21     2373.18     73.52 o 
   5  21  -1      738.31      728.32     45.87 o 
   6  21  -1     1451.06     1449.38     75.19 o 
   7  21  -1      915.32      845.49     48.92 o 
   8  21  -1      479.42      437.67     43.39 o 
   9  21  -1     2031.45     1908.17    121.47 o 
  10  21  -1     2494.98     2022.74     54.58 o 
  11  21  -1      686.57      641.90     32.72 o 
  12  21  -1      370.86      345.48     26.22 o 
  13  21  -1     1360.12     1232.84     43.00 o 
  14  21  -1      898.66      831.90     62.11 o 
  15  21  -1     1306.47     1397.84    117.41 o 
  16  21  -1       84.01       70.45     26.20 o 
  17  21  -1      244.36      322.79     43.54 o 
  18  21  -1      356.80      313.50     42.08 o 
  19  21  -1       48.21       99.64     41.58 o 
  20  21  -1      347.32      377.79     57.21 o 
  21  21  -1       19.00       94.83     42.61 o 
  22  21  -1      247.92      287.37     58.41 o 
  23  21  -1       72.28       98.77     47.62 o 
  24  21  -1       69.29      116.08     49.82 o 
  25  21  -1      202.63      126.08     53.64 o 
  26  21  -1      130.44      142.23     55.08 o 
  27  21  -1       71.18      121.44     57.22 o 
   1  22  -1      165.89      166.18     30.27 o 
   2  22  -1       73.94       24.48     19.58 o 
   3  22  -1      285.75      324.26     35.93 o 
   4  22  -1     1721.41     1650.58     62.35 o 
   5  22  -1      370.44      492.93     44.37 o 
   6  22  -1      383.05      462.81     43.82 o 
   7  22  -1     1085.20      942.16     42.96 o 
   8  22  -1     4047.54     3572.81    133.52 o 
   9  22  -1      490.34      480.45     42.46 o 
  10  22  -1     1553.77     1469.19     48.70 o 
  11  22  -1      404.23      331.13     26.32 o 
  12  22  -1       85.16      103.46     20.89 o 
  13  22  -1        5.83       10.50     20.56 o 
  14  22  -1      108.55      171.63     26.32 o 
  15  22  -1      515.32      584.04     36.64 o 
  16  22  -1     2332.17     2253.60     68.77 o 
  17  22  -1      147.54      223.72     33.13 o 
  18  22  -1      614.07      596.31     52.09 o 
  19  22  -1       17.58       22.58     35.85 o 
  20  22  -1      431.85      327.94     55.19 o 
  21  22  -1      154.35      117.26     46.20 o 
  22  22  -1       44.26       83.03     44.29 o 
  23  22  -1       30.95       75.94     46.16 o 
  24  22  -1      275.78      282.12     63.02 o 
  25  22  -1       35.59       87.77     49.67 o 
  26  22  -1      220.49      258.75     65.67 o 
  27  22  -1       42.93       20.18     48.78 o 
   0  23  -1     1395.76     1291.02     77.96 o 
   1  23  -1     2426.49     1948.15     67.09 o 
   2  23  -1     1957.81     1884.54     79.80 o 
   3  23  -1     1208.62     1113.76     53.50 o 
   4  23  -1       61.28       31.78     17.47 o 
   5  23  -1     2270.82     1760.58     68.14 o 
   6  23  -1     3556.86     3121.31     71.30 o 
   7  23  -1      168.04      191.13     30.45 o 
   8  23  -1      452.81      427.40     32.58 o 
   9  23  -1      629.19      608.45     52.77 o 
  10  23  -1     2769.28     2861.74    149.10 o 
  11  23  -1      586.98      550.69     31.03 o 
  12  23  -1      882.32      803.81     37.32 o 
  13  23  -1      887.57      853.80     38.70 o 
  14  23  -1      803.10      917.98     41.35 o 
  15  23  -1      525.98      412.64     51.99 o 
  16  23  -1     1396.57     1439.76     56.73 o 
  17  23  -1      868.10      878.78     87.73 o 
  18  23  -1      217.08      270.10     35.98 o 
  19  23  -1       88.66       69.72     34.38 o 
  20  23  -1      566.49      628.03     55.22 o 
  21  23  -1       97.75       75.85     37.00 o 
  22  23  -1       78.85       44.77     40.64 o 
  23  23  -1      175.12      296.00     60.10 o 
  24  23  -1      177.05      222.11     59.77 o 
  25  23  -1       48.86       -8.55     44.95 o 
  26  23  -1       47.03       36.61     47.92 o 
   1  24  -1      352.93      318.85     27.62 o 
   2  24  -1     1509.70     1293.08     43.87 o 
   3  24  -1      252.44      283.06     26.89 o 
   4  24  -1     1193.74     1061.12     40.97 o 
   5  24  -1     1478.43     1453.04     46.98 o 
   6  24  -1      702.41      647.04     52.53 o 
   7  24  -1       42.01       41.38     22.14 o 
   8  24  -1       28.50       13.42     22.36 o 
   9  24  -1      221.74      218.87     29.02 o 
  10  24  -1      959.55      925.69     35.86 o 
  11  24  -1      569.18      576.09     32.25 o 
  12  24  -1      278.70      347.69     30.39 o 
  13  24  -1     1728.79     1667.45     49.39 o 
  14  24  -1     1148.24     1049.22     43.49 o 
  15  24  -1      421.41      489.20     39.65 o 
  16  24  -1      267.43      257.90     34.47 o 
  17  24  -1      129.27      125.16     49.55 o 
  18  24  -1      443.86      491.39     43.59 o 
  19  24  -1      109.48      139.09     34.13 o 
  20  24  -1       27.63       75.65     34.69 o 
  21  24  -1      161.57      215.03     54.32 o 
  22  24  -1      130.81      130.62     48.77 o 
  23  24  -1       15.76       90.75     47.67 o 
  24  24  -1      645.80     1019.45     95.31 o 
  25  24  -1       88.46       96.72     52.55 o 
  26  24  -1      148.73      125.88     56.97 o 
   0  25  -1     1996.42     1705.05     71.10 o 
   1  25  -1      605.65      491.53     32.38 o 
   2  25  -1       95.52      105.13     23.61 o 
   3  25  -1      510.08      569.93     34.91 o 
   4  25  -1     1589.81     1482.55     48.01 o 
   5  25  -1     1234.96     1153.42     44.28 o 
   6  25  -1     1484.30     1283.02     46.49 o 
   7  25  -1     1577.16     1463.21     49.27 o 
   8  25  -1      465.04      457.51     34.90 o 
   9  25  -1     1637.85     1662.23     53.73 o 
  10  25  -1      175.66      173.03     24.04 o 
  11  25  -1     1714.73     1680.83     52.67 o 
  12  25  -1      240.16      242.77     26.18 o 
  13  25  -1      135.92      117.94     23.43 o 
  14  25  -1      232.85      239.16     38.78 o 
  15  25  -1       25.55       18.99     26.17 o 
  16  25  -1       91.96       65.11     29.38 o 
  17  25  -1      176.37      230.08     52.63 o 
  18  25  -1      267.39      250.68     37.04 o 
  19  25  -1      118.36      130.13     34.89 o 
  20  25  -1      429.37      549.02     54.77 o 
  21  25  -1      136.81      129.36     48.39 o 
  22  25  -1      219.92      343.66     61.76 o 
  23  25  -1        6.20       -3.92     42.08 o 
  24  25  -1       17.95       30.18     44.34 o 
  25  25  -1       83.37       70.59     51.54 o 
   1  26  -1      291.06      235.06     28.20 o 
   2  26  -1     1050.25      979.11     41.88 o 
   3  26  -1       91.52       91.41     24.60 o 
   4  26  -1      282.25      278.61     29.83 o 
   5  26  -1      236.88      299.78     30.29 o 
   6  26  -1      931.81      838.36     55.34 o 
   7  26  -1      123.82      102.37     26.00 o 
   8  26  -1      999.70      968.23     43.94 o 
   9  26  -1     1041.44      950.08     44.05 o 
  10  26  -1      240.89      281.17     26.91 o 
  11  26  -1      445.80      505.71     31.99 o 
  12  26  -1       61.61       81.22     22.57 o 
  13  26  -1      443.85      380.46     37.73 o 
  14  26  -1      571.26      700.68     66.77 o 
  15  26  -1      525.39      609.09     78.99 o 
  16  26  -1       34.83       44.24     28.81 o 
  17  26  -1      141.70      112.71     31.63 o 
  18  26  -1       77.71       53.60     37.06 o 
  19  26  -1      256.10      339.11     52.39 o 
  20  26  -1        2.15       -6.28     31.65 o 
  21  26  -1       32.42       92.16     45.15 o 
  22  26  -1       63.70      154.77     53.12 o 
  23  26  -1       69.60       62.23     48.34 o 
  24  26  -1      201.80      203.80     60.18 o 
  25  26  -1      490.41      450.13     77.19 o 
   0  27  -1      560.21      450.26     48.43 o 
   1  27  -1      269.89      311.63     30.48 o 
   2  27  -1       96.60       54.78     23.47 o 
   3  27  -1      145.63       95.80     31.75 o 
   4  27  -1      585.18      653.98     39.01 o 
   5  27  -1      347.06      310.97     31.38 o 
   6  27  -1      635.40      719.67     41.57 o 
   7  27  -1      569.31      539.15     38.00 o 
   8  27  -1      470.94      446.44     41.30 o 
   9  27  -1       45.15       27.97     27.41 o 
  10  27  -1      559.69      608.40     51.77 o 
  11  27  -1      137.11      137.37     26.98 o 
  12  27  -1       29.52       10.72     25.19 o 
  13  27  -1       58.56       60.47     27.34 o 
  14  27  -1      893.96      735.85     47.49 o 
  15  27  -1      526.88      574.43     44.61 o 
  16  27  -1       79.58       83.76     31.07 o 
  17  27  -1       92.45      117.63     33.33 o 
  18  27  -1      260.92      278.77     39.46 o 
  19  27  -1       43.74       81.58     32.37 o 
  20  27  -1       52.09       62.84     74.32 o 
  21  27  -1       12.46       57.38     44.17 o 
  22  27  -1      255.81      209.61     57.08 o 
  23  27  -1      269.24      231.74     61.50 o 
  24  27  -1       16.17       39.73     45.58 o 
   1  28  -1        3.52       18.53     22.72 o 
   2  28  -1      178.31      122.86     26.63 o 
   3  28  -1       21.01       -2.84     25.63 o 
   4  28  -1     1087.47     1008.50     44.54 o 
   5  28  -1       23.44       46.21     27.34 o 
   6  28  -1      930.79      905.12     43.43 o 
   7  28  -1      306.37      244.34     32.35 o 
   8  28  -1       27.60       10.02     25.04 o 
   9  28  -1      552.12      601.82     34.47 o 
  10  28  -1       10.69      -14.74     23.96 o 
  11  28  -1       78.41       23.75     33.81 o 
  12  28  -1       10.60       -6.15     25.61 o 
  13  28  -1      206.38      224.96     33.53 o 
  14  28  -1      258.32      352.74     39.66 o 
  15  28  -1      465.55      523.59     44.82 o 
  16  28  -1      324.11      338.22     55.75 o 
  17  28  -1      147.95      158.23     50.27 o 
  18  28  -1        1.07        5.44     29.14 o 
  19  28  -1      312.20      297.38     49.62 o 
  20  28  -1      642.71      704.68     61.68 o 
  21  28  -1       26.63       63.31     44.75 o 
  22  28  -1      405.25      463.97     72.63 o 
  23  28  -1        3.17        4.82     44.73 o 
  24  28  -1        7.24       20.14     47.54 o 
   0  29  -1      558.40      493.64     51.42 o 
   1  29  -1      456.33      394.56     48.25 o 
   2  29  -1      953.89      838.91     43.71 o 
   3  29  -1      439.06      464.27     36.96 o 
   4  29  -1      378.31      317.91     33.91 o 
   5  29  -1      903.91      734.21     42.89 o 
   6  29  -1       47.34       48.48     25.22 o 
   7  29  -1     1248.22     1091.10     48.18 o 
   8  29  -1      165.25       79.10     41.56 o 
   9  29  -1      280.94      259.95     33.84 o 
  10  29  -1       17.60      -10.30     24.15 o 
  11  29  -1      380.80      413.01     39.37 o 
  12  29  -1      260.96      284.21     36.54 o 
  13  29  -1      315.70      213.47     39.87 o 
  14  29  -1      739.92      819.88     50.01 o 
  15  29  -1      234.16      307.12     39.49 o 
  16  29  -1      159.13      116.12     39.45 o 
  17  29  -1      217.29      284.85     40.04 o 
  18  29  -1      182.95      167.68     40.52 o 
  19  29  -1      253.64      299.76     47.48 o 
  20  29  -1      402.53      562.01     72.81 o 
  21  29  -1       19.90        9.62     40.91 o 
  22  29  -1       27.64       55.39     45.10 o 
  23  29  -1      448.97      589.01     79.26 o 
   1  30  -1      382.92      306.38     33.59 o 
   2  30  -1      430.03      383.25     35.50 o 
   3  30  -1      853.70      811.93     45.46 o 
   4  30  -1      341.48      277.82     34.15 o 
   5  30  -1      154.75      156.93     34.31 o 
   6  30  -1      899.89      920.38     60.37 o 
   7  30  -1      602.96      772.95     63.86 o 
   8  30  -1      330.19      357.83     52.89 o 
   9  30  -1      286.77      274.75     43.50 o 
  10  30  -1      293.99      287.45     36.23 o 
  11  30  -1      427.53      434.74     40.71 o 
  12  30  -1      213.14      173.36     34.56 o 
  13  30  -1      141.67      149.54     41.72 o 
  14  30  -1       66.69       39.07     27.72 o 
  15  30  -1      224.89      262.17     50.81 o 
  16  30  -1       66.65       63.37     49.59 o 
  17  30  -1       87.32       89.26     34.19 o 
  18  30  -1      403.23      371.44     44.59 o 
  19  30  -1      146.40      167.89     37.45 o 
  20  30  -1       21.10       59.87     45.20 o 
  21  30  -1        8.04       66.85     46.37 o 
  22  30  -1      130.68      146.48     53.97 o 
   0  31  -1     1027.15      785.99     90.32 o 
   1  31  -1       40.96       42.66     36.10 o 
   2  31  -1      493.52      447.85     60.31 o 
   3  31  -1      162.15       96.51     40.15 o 
   4  31  -1     1162.20     1059.22     64.82 o 
   5  31  -1      240.94      254.68     62.30 o 
   6  31  -1      430.51      328.92     52.75 o 
   7  31  -1      314.14      317.66     51.89 o 
   8  31  -1      691.07      746.74     47.14 o 
   9  31  -1      198.96      166.56     32.85 o 
  10  31  -1      242.73      219.16     34.56 o 
  11  31  -1      395.77      428.72     40.89 o 
  12  31  -1      922.28      876.02     84.98 o 
  13  31  -1      166.40      111.69     32.54 o 
  14  31  -1      147.06      147.77     51.60 o 
  15  31  -1      121.90      203.51     40.62 o 
  16  31  -1       47.32       43.84     31.15 o 
  17  31  -1      179.60      164.28     37.50 o 
  18  31  -1      444.62      522.21     49.48 o 
  19  31  -1      533.54      561.47     51.35 o 
  20  31  -1       49.04      164.63     52.98 o 
  21  31  -1       47.59       65.72     47.63 o 
   1  32  -1      162.76      143.30     42.54 o 
   2  32  -1      333.91      349.46     60.75 o 
   3  32  -1       15.59        9.17     69.75 o 
   4  32  -1      264.91      281.91     50.16 o 
   5  32  -1      203.07      200.31     46.91 o 
   6  32  -1     1911.64     1640.32    139.12 o 
   7  32  -1      102.01       96.51     45.73 o 
   8  32  -1       71.72       57.70     28.71 o 
   9  32  -1      335.28      254.40     36.47 o 
  10  32  -1      104.48      101.33     31.42 o 
  11  32  -1       59.62       42.33     28.43 o 
  12  32  -1       20.97       19.50     28.13 o 
  13  32  -1      449.70      453.80     43.51 o 
  14  32  -1       91.40      123.84     34.21 o 
  15  32  -1      502.49      463.53     58.02 o 
  16  32  -1       80.55      110.65     34.31 o 
  17  32  -1       26.27       40.11     34.12 o 
  18  32  -1       26.98       18.28     42.99 o 
  19  32  -1      271.19      302.55     44.96 o 
  20  32  -1      100.36      216.82     56.97 o 
  21  32  -1      165.28      175.74     57.40 o 
   0  33  -1      455.59      346.17     74.56 o 
   1  33  -1      291.08      366.52     95.31 o 
   2  33  -1       19.34        9.31     39.34 o 
   3  33  -1      900.06      837.47     68.26 o 
   4  33  -1      108.09       66.64     42.61 o 
   5  33  -1      139.89       83.10     43.86 o 
   6  33  -1      314.78      417.70     88.34 o 
   7  33  -1      293.90      173.36     79.98 o 
   8  33  -1      322.09      282.96     56.37 o 
   9  33  -1      198.64      180.61     39.02 o 
  10  33  -1      266.76      314.82     38.95 o 
  11  33  -1       20.88      -37.74     26.94 o 
  12  33  -1       90.23      111.86     33.15 o 
  13  33  -1      383.02      453.89     45.33 o 
  14  33  -1      561.94      614.42    117.34 o 
  15  33  -1      165.24      148.86     62.12 o 
  16  33  -1       48.65       28.97     38.33 o 
  17  33  -1       25.61       25.79     55.53 o 
  18  33  -1      117.01      118.86     40.07 o 
  19  33  -1       26.31       14.78     38.53 o 
  20  33  -1       30.25      171.93     53.78 o 
   1  34  -1      279.97      283.57     52.43 o 
   2  34  -1      412.12      364.49     54.40 o 
   3  34  -1        4.88      -27.73     51.69 o 
   4  34  -1      394.58      334.57     54.48 o 
   5  34  -1      179.08       75.40     44.06 o 
   6  34  -1       42.60       89.38     75.12 o 
   7  34  -1      474.33      518.23     52.85 o 
   8  34  -1       14.84      -36.73     27.02 o 
   9  34  -1       31.80        2.69     28.00 o 
  10  34  -1      157.43       65.47     32.66 o 
  11  34  -1       58.35       42.09     36.22 o 
  12  34  -1      172.31      165.61     36.73 o 
  13  34  -1       31.84       -3.48     31.16 o 
  14  34  -1      114.68      100.97     35.54 o 
  15  34  -1      258.47      261.70     42.05 o 
  16  34  -1      235.16      244.07     42.44 o 
  17  34  -1      120.02      166.64     41.15 o 
  18  34  -1      159.18      134.83     39.29 o 
  19  34  -1       92.51       66.59     47.08 o 
   0  35  -1      346.00      310.54     79.45 o 
   1  35  -1      198.32      195.11    129.73 o 
   2  35  -1       67.60      108.16     47.01 o 
   3  35  -1      411.26      368.28     57.04 o 
   4  35  -1        0.56      -55.07     38.67 o 
   5  35  -1      525.86      549.53     64.39 o 
   6  35  -1       87.29       68.84     45.49 o 
   7  35  -1      379.01      351.63     41.11 o 
   8  35  -1        4.11       26.58     30.09 o 
   9  35  -1     1366.02     1335.22     61.14 o 
  10  35  -1       61.26       75.82     32.22 o 
  11  35  -1      483.25      517.65     80.78 o 
  12  35  -1       51.93       81.94     47.76 o 
  13  35  -1      290.90      292.43     42.08 o 
  14  35  -1      275.17      342.14     64.72 o 
  15  35  -1      180.56      209.56     40.94 o 
  16  35  -1       37.99       20.06     34.13 o 
  17  35  -1      329.54      357.00     59.16 o 
  18  35  -1        9.47       30.41     35.26 o 
   1  36  -1      386.09      465.46     63.16 o 
   2  36  -1      136.37      113.08     53.74 o 
   3  36  -1      322.40      303.71     55.69 o 
   4  36  -1      259.36      131.55     50.73 o 
   5  36  -1      690.89      797.98     74.61 o 
   6  36  -1       52.78       53.33     32.56 o 
   7  36  -1      381.17      442.04     44.93 o 
   8  36  -1      103.34       88.59     35.79 o 
   9  36  -1      254.67      319.00     41.70 o 
  10  36  -1      170.33      138.28     36.22 o 
  11  36  -1       48.64       66.63     33.96 o 
  12  36  -1      318.14      297.23     42.32 o 
  13  36  -1      250.51      256.08     42.37 o 
  14  36  -1       33.65       85.34     37.39 o 
  15  36  -1      147.98      151.20     50.38 o 
  16  36  -1       39.30      -35.27     32.39 o 
  17  36  -1       43.64       66.99     37.99 o 
   0  37  -1      462.41      456.89     92.04 o 
   1  37  -1      195.78      203.81     53.85 o 
   2  37  -1      471.74      368.15     60.45 o 
   3  37  -1       27.53      -12.46     45.53 o 
   4  37  -1       67.14       69.53     48.86 o 
   5  37  -1      184.66      155.00     54.38 o 
   6  37  -1      365.73      374.47     55.53 o 
   7  37  -1      181.92      176.50     38.39 o 
   8  37  -1      712.97      645.62     56.80 o 
   9  37  -1      376.89      366.80     44.95 o 
  10  37  -1       88.97       46.99     34.32 o 
  11  37  -1      108.45      137.26     37.12 o 
  12  37  -1      192.88      250.16     42.01 o 
  13  37  -1      216.14      206.84     41.28 o 
  14  37  -1        4.20       37.80     36.61 o 
  15  37  -1       52.72       64.30     37.11 o 
  16  37  -1      107.14       69.23     60.09 o 
   1  38  -1      624.35      489.02     67.43 o 
   2  38  -1      590.97      623.61     71.56 o 
   3  38  -1      296.55      234.16     59.66 o 
   4  38  -1       86.63       52.76     85.08 o 
   5  38  -1      182.35      150.03     62.46 o 
   6  38  -1       13.24       13.97     48.97 o 
   7  38  -1      123.57      105.24     35.73 o 
   8  38  -1        9.66       -5.63     33.34 o 
   9  38  -1       93.64      113.35     36.97 o 
  10  38  -1      177.45       97.30     36.38 o 
  11  38  -1      656.32      906.90     60.86 o 
  12  38  -1       72.57       69.81     57.20 o 
  13  38  -1       51.74       64.78     58.57 o 
  14  38  -1      186.34      152.51     43.07 o 
   0  39  -1      540.37      439.56     96.34 o 
   1  39  -1      188.10      191.84     56.03 o 
   2  39  -1      117.60       93.07     52.94 o 
   3  39  -1       17.30       11.75     51.96 o 
   4  39  -1      529.66      428.70     68.68 o 
   5  39  -1      225.22      284.35     62.19 o 
   6  39  -1      339.92      390.89     68.48 o 
   7  39  -1       41.28       73.29     55.48 o 
   8  39  -1      260.71      191.38    140.71 o 
   9  39  -1      101.03       33.39     35.57 o 
  10  39  -1      315.45      282.39     43.90 o 
  11  39  -1       62.31       15.85     36.97 o 
  12  39  -1       10.59        1.47     33.94 o 
  13  39  -1      115.08       95.98     39.71 o 
   1  40  -1      407.02      383.85     67.38 o 
   2  40  -1      528.42      492.59     72.34 o 
   3  40  -1      180.36      114.15    171.85 o 
   4  40  -1      101.15      118.17     93.72 o 
   5  40  -1       22.05       58.74     56.86 o 
   6  40  -1       92.12      122.50     58.59 o 
   7  40  -1      187.49      168.61     61.75 o 
   8  40  -1      297.48      282.04     69.31 o 
   9  40  -1      284.85      264.22     66.61 o 
  10  40  -1      544.80      436.51     72.72 o 
  11  40  -1       71.68       73.72     39.22 o 
   0  41  -1      762.49      978.72    128.12 o 
   1  41  -1       31.96      -50.70     52.00 o 
   2  41  -1      239.02      172.97     62.26 o 
   3  41  -1       69.13      130.12     60.92 o 
   4  41  -1      180.23      188.85     63.25 o 
   5  41  -1      415.14      414.92     73.44 o 
   6  41  -1      122.08       -5.35     55.89 o 
   7  41  -1      110.20      154.78     65.25 o 
   8  41  -1       55.70       44.35     63.70 o 
   9  41  -1      115.28      137.80     67.08 o 
   1  42  -1      594.04      569.64     84.28 o 
   2  42  -1        4.21       -1.94    112.38 o 
   3  42  -1      141.63      112.97     66.58 o 
   4  42  -1      518.31      459.57     80.64 o 
   5  42  -1      188.99      264.65     72.72 o 
   6  42  -1      415.99      282.47     75.25 o 
   7  42  -1       97.67      134.13     71.89 o 
   0  43  -1      411.09      344.49    110.44 o 
   1  43  -1      276.77      310.90     75.48 o 
   2  43  -1      132.22      132.00    100.77 o 
   4   0   0    19969.12    21020.67    453.60 o 
   6   0   0     9259.81     8422.13    240.98 o 
   8   0   0     1710.48     2061.77     67.24 o 
  10   0   0     8217.10     9012.60    187.40 o 
  12   0   0     3790.97     3969.68    124.34 o 
  14   0   0     4630.66     4745.41    110.11 o 
  16   0   0      141.69      261.08     85.48 o 
  18   0   0      688.50      649.56     49.24 o 
  20   0   0      170.89      123.63     47.05 o 
  22   0   0       37.84      -30.56     42.19 o 
  24   0   0      788.25      846.74     89.71 o 
  26   0   0      992.88      971.09    102.21 o 
  28   0   0      432.55      385.04     79.59 o 
  30   0   0        6.04       54.62     65.52 o 
  32   0   0      120.77       99.28     75.58 o 
   3   1   0     6804.52     6636.02    147.45 o 
   4   1   0     8142.05     8558.07    113.31 o 
   5   1   0     1031.55     1078.40     22.75 o 
   6   1   0     3870.04     4134.76     63.36 o 
   7   1   0       49.92      152.28     15.05 o 
   8   1   0      688.42      795.75     27.73 o 
   9   1   0      533.22      622.62     23.31 o 
  10   1   0     1303.55     1450.96     33.29 o 
  11   1   0       21.63       75.76     14.49 o 
  12   1   0      717.49      696.36     26.50 o 
  13   1   0     1554.88     1699.17     39.36 o 
  14   1   0      108.55      101.16     16.50 o 
  15   1   0      948.55      973.14     39.76 o 
  16   1   0     1271.49     1322.59     46.36 o 
  17   1   0     1191.81     1178.37     44.16 o 
  18   1   0     3027.56     2871.82     92.60 o 
  19   1   0      160.16      199.64     25.85 o 
  20   1   0     1155.41     1234.47     60.14 o 
  21   1   0     1188.54     1218.51     62.03 o 
  22   1   0     2920.07     2811.44     94.51 o 
  23   1   0       19.57       34.13     69.60 o 
  24   1   0      103.05       59.88     36.07 o 
  25   1   0       12.88       20.13     36.09 o 
  26   1   0        2.83       74.19     40.87 o 
  27   1   0        1.74      -24.36     42.23 o 
  28   1   0        0.23       41.61     41.02 o 
  29   1   0      303.58      321.78     55.96 o 
  30   1   0      586.64      519.76     87.91 o 
  31   1   0       57.75       78.74     49.70 o 
  32   1   0      104.51      145.64     69.63 o 
   0   2   0        0.07        1.07      1.95 o 
   3   2   0    19623.61    21021.69    402.02 o 
   4   2   0     2787.23     3045.30     60.92 o 
   5   2   0     1174.51     1036.89     24.95 o 
   6   2   0      193.77      308.86     15.40 o 
   7   2   0       74.45       84.62     12.80 o 
   8   2   0       26.39       44.84     14.15 o 
   9   2   0     1970.01     1988.32     38.11 o 
  10   2   0       40.86       70.94     14.10 o 
  11   2   0     3314.87     3559.94     69.37 o 
  12   2   0     4279.36     4853.43     73.73 o 
  13   2   0     5387.94     5894.25     86.59 o 
  14   2   0      215.95      311.96     24.88 o 
  15   2   0     1302.73     1251.32     36.85 o 
  16   2   0        3.34      -18.94     14.40 o 
  17   2   0       84.25       93.84     29.64 o 
  18   2   0      374.59      334.09     39.77 o 
  19   2   0       13.62        3.99     19.12 o 
  20   2   0       36.32       20.22     27.82 o 
  21   2   0        0.98       -8.46     34.45 o 
  22   2   0       49.22       86.91     34.48 o 
  23   2   0     1441.59     1310.36    111.77 o 
  24   2   0        0.91       14.64     59.12 o 
  25   2   0       35.78       -3.63     38.66 o 
  26   2   0      984.77      991.49     72.00 o 
  27   2   0       19.08        0.96     39.56 o 
  28   2   0       30.60       50.74     42.62 o 
  29   2   0      288.37      313.29     58.33 o 
  30   2   0        8.24      -42.75     41.12 o 
  31   2   0       88.18       96.74     51.16 o 
  32   2   0       80.59       83.35     53.75 o 
   1   3   0       40.77        2.90      5.74 o 
   2   3   0     2874.61     3229.19     62.94 o 
   3   3   0     1296.91     1452.54    102.51 o 
   4   3   0      981.57      969.95     20.50 o 
   5   3   0    12349.26    13019.15    148.75 o 
   6   3   0     3728.72     4393.82     59.22 o 
   7   3   0      949.10      836.69     23.99 o 
   8   3   0     1545.60     1408.65     31.10 o 
   9   3   0       15.27       -1.90     12.25 o 
  10   3   0     1690.14     1652.00     36.13 o 
  11   3   0      127.58      150.99     16.52 o 
  12   3   0        4.49       -1.58     12.80 o 
  13   3   0      161.04      248.26     20.15 o 
  14   3   0      243.91      319.27     25.00 o 
  15   3   0      310.98      334.01     25.06 o 
  16   3   0     1123.42     1154.31     36.67 o 
  17   3   0       12.71        9.02     15.87 o 
  18   3   0      109.09      122.69     20.82 o 
  19   3   0     3296.60     3279.47     80.50 o 
  20   3   0     1416.71     1397.00     72.80 o 
  21   3   0     2499.19     2492.67     86.34 o 
  22   3   0       88.34       76.13     33.25 o 
  23   3   0      483.87      590.95     53.94 o 
  24   3   0       27.78       75.70     61.92 o 
  25   3   0       95.66       90.14     39.66 o 
  26   3   0      585.11      659.56     63.62 o 
  27   3   0       88.16      109.21     44.45 o 
  28   3   0      514.32      537.31     62.84 o 
  29   3   0        7.38       51.17     46.63 o 
  30   3   0       36.15       16.00     44.57 o 
  31   3   0      286.28      284.08    126.22 o 
  32   3   0        1.73        9.71     47.74 o 
   0   4   0       50.41      -10.39      8.50 o 
   1   4   0     6182.08     6217.53     74.54 o 
   2   4   0      149.93      200.52     10.45 o 
   3   4   0      696.32      782.50     20.06 o 
   4   4   0     3031.60     3362.71     53.18 o 
   5   4   0      252.70      164.99     12.92 o 
   6   4   0     2568.96     2623.03     61.68 o 
   7   4   0     1746.00     2023.65     36.51 o 
   8   4   0      307.13      383.22     18.96 o 
   9   4   0    10517.87    11611.73    154.55 o 
  10   4   0     3564.50     3686.36     58.37 o 
  11   4   0     2910.07     3161.55     54.66 o 
  12   4   0      345.03      339.23     21.20 o 
  13   4   0     1486.34     1799.18     44.55 o 
  14   4   0      164.63      146.42     17.86 o 
  15   4   0      564.54      698.08     29.81 o 
  16   4   0     2388.57     2517.33     53.94 o 
  17   4   0       49.57       87.93     18.86 o 
  18   4   0       22.10        5.23     16.68 o 
  19   4   0      189.60      259.96     25.69 o 
  20   4   0       58.29       59.13     29.77 o 
  21   4   0       22.26       45.49     33.28 o 
  22   4   0     1865.53     1964.93     78.89 o 
  23   4   0      854.45      896.95     62.42 o 
  24   4   0      935.63      947.21     64.50 o 
  25   4   0      176.70      184.81     61.35 o 
  26   4   0      337.96      398.60     54.72 o 
  27   4   0      133.29      153.09     45.10 o 
  28   4   0      184.81      191.59     49.78 o 
  29   4   0        3.23        6.48     42.33 o 
  30   4   0        3.66       36.36     44.73 o 
  31   4   0      164.49      128.59     52.31 o 
   1   5   0     1592.93     1985.01     32.39 o 
   2   5   0    13950.24    14691.12    168.03 o 
   3   5   0      236.84      349.53     15.61 o 
   4   5   0     8039.61     8603.05    138.42 o 
   5   5   0     2530.36     2529.60     39.48 o 
   6   5   0       63.35       61.61     12.26 o 
   7   5   0    10761.41    11064.97    152.14 o 
   8   5   0      437.57      552.48     22.09 o 
   9   5   0     2141.14     2690.26     67.60 o 
  10   5   0       73.19       74.30     14.78 o 
  11   5   0     1553.08     2256.78     44.50 o 
  12   5   0     6784.22     7718.11    105.67 o 
  13   5   0     3202.07     3570.35     69.58 o 
  14   5   0      159.58      182.13     19.34 o 
  15   5   0      732.08      682.79     29.72 o 
  16   5   0       42.17       51.14     17.20 o 
  17   5   0      432.90      539.37     30.31 o 
  18   5   0      494.08      601.33     32.31 o 
  19   5   0        8.84        2.26     18.70 o 
  20   5   0      266.32      345.98     36.84 o 
  21   5   0     4394.25     4204.42     91.87 o 
  22   5   0        0.34       60.79     50.06 o 
  23   5   0      237.98      281.46     43.85 o 
  24   5   0      110.59      130.83     40.36 o 
  25   5   0       23.08       69.29     39.17 o 
  26   5   0      138.34      108.11     42.35 o 
  27   5   0       10.48       26.25     48.14 o 
  28   5   0       56.90      144.03     92.80 o 
  29   5   0       21.18       42.00     43.16 o 
  30   5   0       45.25       40.72     47.00 o 
  31   5   0        0.34       36.24     53.27 o 
   0   6   0    10532.35    10676.30    176.56 o 
   1   6   0     4796.76     5396.36     68.46 o 
   2   6   0     6337.78     6773.49     89.85 o 
   3   6   0     6071.40     6703.67     66.88 o 
   4   6   0      199.88      160.03     11.73 o 
   5   6   0     1986.50     2182.15     36.51 o 
   6   6   0     1249.66     1304.70     35.57 o 
   7   6   0       41.32       73.72     13.38 o 
   8   6   0        4.81      -22.59     11.30 o 
   9   6   0      155.31      174.81     21.73 o 
  10   6   0        0.14        1.30     12.49 o 
  11   6   0       18.04       30.36     14.19 o 
  12   6   0     1748.40     2028.99     43.49 o 
  13   6   0      112.97       86.67     27.94 o 
  14   6   0       42.36        5.96     13.96 o 
  15   6   0      467.74      503.02     34.60 o 
  16   6   0      130.81      154.16     20.60 o 
  17   6   0      498.15      610.51     31.67 o 
  18   6   0     2976.03     3230.24     93.89 o 
  19   6   0      301.64      375.41     32.36 o 
  20   6   0      120.18      196.42     37.76 o 
  21   6   0      429.35      494.79     38.26 o 
  22   6   0      289.44      300.69     57.94 o 
  23   6   0        0.04       17.75     33.47 o 
  24   6   0      894.71      916.84     65.92 o 
  25   6   0        7.01      -14.40     32.98 o 
  26   6   0        9.03      -18.86     74.77 o 
  27   6   0      283.05      251.56     75.68 o 
  28   6   0       68.26      148.34     48.68 o 
  29   6   0      155.06      158.83     49.82 o 
  30   6   0      207.97      154.08     52.09 o 
  31   6   0      204.08      119.53     50.51 o 
   1   7   0        0.19        2.65     10.17 o 
   2   7   0       19.32       66.24     10.30 o 
   3   7   0    14684.81    14924.30    169.91 o 
   4   7   0      422.88      413.21     16.05 o 
   5   7   0      192.47      248.97     17.88 o 
   6   7   0     2798.67     2889.90     47.15 o 
   7   7   0        0.18       -6.48     11.83 o 
   8   7   0     2606.22     2775.27     46.92 o 
   9   7   0     1358.49     1355.41     32.65 o 
  10   7   0      941.10     1027.25     30.86 o 
  11   7   0       98.87      171.22     19.54 o 
  12   7   0     3922.72     4110.75     67.13 o 
  13   7   0      154.56      138.94     30.13 o 
  14   7   0      492.77      696.31     37.12 o 
  15   7   0      763.73      894.77     41.73 o 
  16   7   0      502.84      578.05     30.52 o 
  17   7   0      226.78      291.09     25.49 o 
  18   7   0       15.66       19.02     18.46 o 
  19   7   0     1591.75     1619.09     61.58 o 
  20   7   0        2.97       -9.98     19.59 o 
  21   7   0        0.09       10.74     22.19 o 
  22   7   0      368.11      403.60     46.57 o 
  23   7   0      220.29      191.19     40.93 o 
  24   7   0      338.39      273.31     46.30 o 
  25   7   0       58.14       61.05     64.55 o 
  26   7   0        4.13       44.99     42.90 o 
  27   7   0      591.67      511.02     60.31 o 
  28   7   0       12.78       50.95     42.28 o 
  29   7   0       15.07       56.84     44.23 o 
  30   7   0      193.88      214.05     55.53 o 
  31   7   0        1.66       95.37     67.37 o 
   0   8   0    19142.43    20064.38    323.96 o 
   1   8   0     2311.95     1953.64     34.98 o 
   2   8   0     7872.23     7985.91     99.57 o 
   3   8   0     1105.03      957.38     22.43 o 
   4   8   0       18.43       11.07     15.33 o 
   5   8   0     6528.83     7132.74     81.25 o 
   6   8   0      196.95      196.81     15.62 o 
   7   8   0       66.71      114.59     14.41 o 
   8   8   0     1065.11     1283.73     31.13 o 
   9   8   0     1975.20     2174.56     41.93 o 
  10   8   0     3232.34     3488.83     59.62 o 
  11   8   0    10217.39    11243.06    143.02 o 
  12   8   0      980.11      978.06     31.48 o 
  13   8   0      334.73      380.31     29.05 o 
  14   8   0     1362.68     1323.88     37.89 o 
  15   8   0     2357.77     2347.93     51.90 o 
  16   8   0      296.98      391.34     35.21 o 
  17   8   0     1011.70      979.51     47.15 o 
  18   8   0     1689.21     1831.70     49.81 o 
  19   8   0      925.82      959.19     43.33 o 
  20   8   0      843.08      908.37     44.59 o 
  21   8   0      519.60      607.40     54.79 o 
  22   8   0      761.14      835.15    125.07 o 
  23   8   0       73.35      117.80     37.48 o 
  24   8   0       54.40      106.40     37.80 o 
  25   8   0      188.27      193.24     44.95 o 
  26   8   0      467.29      438.67    112.04 o 
  27   8   0      194.50      198.15     48.72 o 
  28   8   0      522.19      499.51     62.48 o 
  29   8   0       95.62       59.32     44.77 o 
  30   8   0       31.10       97.11     63.86 o 
  31   8   0      246.57      349.81     88.15 o 
   1   9   0      773.29      745.59     25.67 o 
   2   9   0     8979.50     8650.51    107.96 o 
   3   9   0      826.39      860.66     22.27 o 
   4   9   0     8794.94     9035.88     90.34 o 
   5   9   0     1294.47     1290.59     23.99 o 
   6   9   0       22.48       21.52     13.58 o 
   7   9   0     4503.24     4851.14     69.13 o 
   8   9   0     1957.34     2016.49     39.73 o 
   9   9   0     5870.20     6541.11     90.09 o 
  10   9   0      298.46      414.88     22.37 o 
  11   9   0     5473.27     6458.98     91.99 o 
  12   9   0     2381.64     2529.70     50.24 o 
  13   9   0      312.84      332.06     22.93 o 
  14   9   0     1023.08     1153.58     36.31 o 
  15   9   0       56.09       51.65     17.22 o 
  16   9   0     1799.61     1653.98     45.49 o 
  17   9   0      116.37      160.87     23.31 o 
  18   9   0     1150.21     1117.47     45.22 o 
  19   9   0      459.94      551.91     41.13 o 
  20   9   0      871.13      807.27     43.55 o 
  21   9   0      812.70      766.23     44.53 o 
  22   9   0      297.38      408.86     82.35 o 
  23   9   0        0.43       -1.68     32.36 o 
  24   9   0       81.95       96.64     38.66 o 
  25   9   0       32.38       32.47     38.06 o 
  26   9   0      155.32      162.67     44.43 o 
  27   9   0       17.26       19.32     38.33 o 
  28   9   0       26.30      -27.67     38.93 o 
  29   9   0      345.58      363.55     80.03 o 
  30   9   0      251.47      280.78     79.63 o 
  31   9   0       83.79      126.61     70.08 o 
   0  10   0     1839.90     1850.88     51.57 o 
   1  10   0        6.55       10.93     12.27 o 
   2  10   0      598.96      641.53     20.64 o 
   3  10   0      266.86      299.18     17.57 o 
   4  10   0     1894.84     1988.61     29.99 o 
   5  10   0     1506.99     1594.50     27.12 o 
   6  10   0      522.99      563.03     17.90 o 
   7  10   0        0.43       -4.00     12.03 o 
   8  10   0     1948.45     2119.59     41.58 o 
   9  10   0     1335.20     1456.71     61.08 o 
  10  10   0     1317.61     1689.34     38.56 o 
  11  10   0     1705.81     2283.30     46.49 o 
  12  10   0      329.12      420.90     30.26 o 
  13  10   0      480.57      551.10     27.43 o 
  14  10   0     3117.04     3118.30     60.44 o 
  15  10   0      225.87      211.91     22.56 o 
  16  10   0      140.22       96.14     20.72 o 
  17  10   0      256.26      268.50     25.93 o 
  18  10   0     1677.34     1711.36     54.86 o 
  19  10   0     1015.49     1048.26     46.22 o 
  20  10   0     3036.53     2976.81     76.31 o 
  21  10   0     1489.69     1632.71     58.38 o 
  22  10   0        8.80        1.61     29.65 o 
  23  10   0     1549.43     1531.09     74.89 o 
  24  10   0        3.32       41.53     34.20 o 
  25  10   0       41.05       40.78     35.76 o 
  26  10   0        0.36        2.10     37.34 o 
  27  10   0        0.77       -0.84     40.51 o 
  28  10   0      356.70      399.73     78.60 o 
  29  10   0      145.37      130.13     67.58 o 
  30  10   0        5.41      -33.46     54.39 o 
  31  10   0       29.74       13.88     62.63 o 
   1  11   0      831.49      730.40     25.29 o 
   2  11   0     1215.59     1518.56     34.21 o 
   3  11   0     9187.16     9346.87    104.51 o 
   4  11   0       57.40       53.64     13.25 o 
   5  11   0      329.52      412.49     16.33 o 
   6  11   0     8660.20     9323.67     95.88 o 
   7  11   0      262.07      170.75     13.39 o 
   8  11   0        0.26       -6.68     12.33 o 
   9  11   0     1239.31     1431.26     35.23 o 
  10  11   0      388.79      464.65     23.77 o 
  11  11   0      536.64      527.04     25.23 o 
  12  11   0       97.97      163.36     18.91 o 
  13  11   0     2805.48     2797.15     90.02 o 
  14  11   0        5.79        6.65     15.44 o 
  15  11   0      639.07      741.95     32.92 o 
  16  11   0     1190.40     1209.65     40.48 o 
  17  11   0       45.50       43.08     26.26 o 
  18  11   0        5.62       -9.24     31.39 o 
  19  11   0      177.05      140.99     28.33 o 
  20  11   0      244.52      236.66     48.82 o 
  21  11   0       18.85       93.47     33.67 o 
  22  11   0      655.30      585.10     53.90 o 
  23  11   0        2.63       17.79     43.96 o 
  24  11   0      121.19      185.43     42.65 o 
  25  11   0      173.52      190.78     44.61 o 
  26  11   0        3.07       33.24     48.58 o 
  27  11   0       52.99       70.01     55.80 o 
  28  11   0      191.80      301.42     73.95 o 
  29  11   0      133.22      202.08     71.26 o 
  30  11   0      170.97      182.38     71.49 o 
  31  11   0      516.16      716.56    106.01 o 
   0  12   0       54.50      141.42     44.78 o 
   1  12   0     1043.39      901.39     27.86 o 
   2  12   0     2272.60     2701.23     47.57 o 
   3  12   0     4789.82     5308.67     66.61 o 
   4  12   0      862.92     1231.07     24.39 o 
   5  12   0      655.02      840.99     21.35 o 
   6  12   0     4437.33     4585.05     55.16 o 
   7  12   0     2792.00     3172.70     43.25 o 
   8  12   0      365.67      379.91     18.61 o 
   9  12   0     2419.53     2618.37     67.15 o 
  10  12   0      987.08     1170.98     34.26 o 
  11  12   0        0.16      -29.59     14.79 o 
  12  12   0     3292.47     3670.33     70.14 o 
  13  12   0     2575.32     2697.18     55.18 o 
  14  12   0      142.31      165.14     21.20 o 
  15  12   0      236.05      347.50     26.68 o 
  16  12   0      591.11      630.02     33.41 o 
  17  12   0     2210.23     2296.21     62.75 o 
  18  12   0     1553.55     1763.22     56.98 o 
  19  12   0     2096.77     2082.64     63.30 o 
  20  12   0       33.09       -1.94     31.34 o 
  21  12   0        9.47       26.06     25.12 o 
  22  12   0       26.68       87.30     35.66 o 
  23  12   0      226.05      240.05     44.16 o 
  24  12   0       28.32       -2.37     33.39 o 
  25  12   0      147.65      110.36     41.23 o 
  26  12   0      370.18      334.22     69.90 o 
  27  12   0       28.91       38.66     53.97 o 
  28  12   0        1.91      -13.65     50.65 o 
  29  12   0       18.40       12.52     55.94 o 
  30  12   0      644.33      708.46    101.93 o 
   1  13   0     2625.86     3015.38     60.33 o 
   2  13   0    10081.69    11104.58    173.75 o 
   3  13   0      330.37      511.21     20.15 o 
   4  13   0     4537.28     4403.81     59.41 o 
   5  13   0     4666.64     5085.99     59.67 o 
   6  13   0      465.11      471.14     18.07 o 
   7  13   0      367.16      513.04     18.80 o 
   8  13   0      171.52      181.17     14.20 o 
   9  13   0       30.28       28.48     12.96 o 
  10  13   0        0.78        7.06     12.28 o 
  11  13   0      899.98      835.59     42.45 o 
  12  13   0     2587.86     2654.18     53.93 o 
  13  13   0       71.18      126.19     19.43 o 
  14  13   0        8.40       26.39     16.86 o 
  15  13   0      377.89      407.81     29.85 o 
  16  13   0      261.32      259.49     26.01 o 
  17  13   0        2.49       12.37     21.35 o 
  18  13   0      270.30      369.67     34.33 o 
  19  13   0      870.93      918.79     45.71 o 
  20  13   0      162.74      164.79     30.24 o 
  21  13   0       21.33       50.71     28.00 o 
  22  13   0     1129.03     1197.39     57.19 o 
  23  13   0      448.69      405.67     61.65 o 
  24  13   0      191.72      269.69     62.04 o 
  25  13   0      545.89      579.15     78.56 o 
  26  13   0      277.91      292.01     67.50 o 
  27  13   0       93.85      101.25     58.97 o 
  28  13   0        0.04      -11.21     53.93 o 
  29  13   0      161.23      293.40     75.21 o 
  30  13   0       69.12      117.27     69.46 o 
   0  14   0       80.29      201.01     25.54 o 
   1  14   0     4719.05     5293.39     77.80 o 
   2  14   0     1842.70     2196.73     50.87 o 
   3  14   0     1242.46     1419.69     37.69 o 
   4  14   0     4321.19     4184.14     58.04 o 
   5  14   0     1669.59     1525.17     28.54 o 
   6  14   0     1988.33     2169.80     34.80 o 
   7  14   0       10.88        8.14     11.35 o 
   8  14   0      108.19       89.46     14.20 o 
   9  14   0      267.22      256.67     17.86 o 
  10  14   0     2280.64     2571.80     44.41 o 
  11  14   0       58.64       87.58     17.03 o 
  12  14   0      646.92      595.01     34.03 o 
  13  14   0      141.73      172.44     22.34 o 
  14  14   0      123.80      163.92     22.16 o 
  15  14   0      259.95      326.48     27.20 o 
  16  14   0      104.12       84.26     24.16 o 
  17  14   0      172.91      192.30     28.08 o 
  18  14   0       61.90       33.10     24.15 o 
  19  14   0      770.44      857.00     45.79 o 
  20  14   0       90.50       70.29     31.40 o 
  21  14   0        1.82       -8.10     24.73 o 
  22  14   0      459.81      548.48     45.34 o 
  23  14   0      598.91      762.90     82.65 o 
  24  14   0       22.73       67.90     48.84 o 
  25  14   0        1.60       85.66     52.96 o 
  26  14   0        0.40      -16.63     50.54 o 
  27  14   0      419.83      530.38     85.55 o 
  28  14   0        7.82      -23.70     51.53 o 
  29  14   0      249.20      270.69     73.56 o 
  30  14   0      143.66      142.60     70.85 o 
   1  15   0     5983.91     6358.40     90.87 o 
   2  15   0    12456.45    13781.31    171.67 o 
   3  15   0     3340.19     3351.01     61.53 o 
   4  15   0      912.99      844.57     25.23 o 
   5  15   0      112.27      117.30     12.74 o 
   6  15   0      158.73      198.73     15.79 o 
   7  15   0      475.90      507.45     19.41 o 
   8  15   0      132.86      237.05     15.73 o 
   9  15   0      888.63     1051.59     28.29 o 
  10  15   0       34.72       21.45     13.25 o 
  11  15   0       69.75       56.61     21.14 o 
  12  15   0       51.65       84.38     21.96 o 
  13  15   0     1010.43     1212.82     33.19 o 
  14  15   0      377.12      419.62     24.85 o 
  15  15   0      361.59      445.37     30.17 o 
  16  15   0      832.89      911.99     42.40 o 
  17  15   0      132.12      141.30     26.92 o 
  18  15   0       54.43       31.97     24.17 o 
  19  15   0      612.66      707.52     45.14 o 
  20  15   0       72.26      117.34     42.72 o 
  21  15   0      270.97      350.25     46.67 o 
  22  15   0       61.31      102.09     37.52 o 
  23  15   0       32.41       91.65     48.18 o 
  24  15   0       14.79        7.60     44.14 o 
  25  15   0      147.09      196.21     61.18 o 
  26  15   0       65.13      100.54     55.30 o 
  27  15   0      226.46      242.16     68.29 o 
  28  15   0      196.47      304.90     74.84 o 
  29  15   0        6.44      -21.53     52.60 o 
  30  15   0       73.41      197.03     70.73 o 
   0  16   0     6252.64     6827.64    163.23 o 
   1  16   0      558.87      609.11     27.43 o 
   2  16   0     1868.40     2293.06     46.92 o 
   3  16   0      387.61      459.27     24.00 o 
   4  16   0      665.38      737.06     29.06 o 
   5  16   0      148.05      130.57     13.12 o 
   6  16   0        1.27      -19.57      9.79 o 
   7  16   0      770.85      676.75     21.50 o 
   8  16   0     1788.83     1879.13     34.18 o 
   9  16   0      708.14      724.81     23.33 o 
  10  16   0      296.78      314.53     20.11 o 
  11  16   0        0.26       -1.27     17.44 o 
  12  16   0      518.77      545.10     25.25 o 
  13  16   0      340.33      383.63     23.86 o 
  14  16   0        0.23       14.44     16.26 o 
  15  16   0     6396.10     6459.71    116.86 o 
  16  16   0        4.31       -9.31     17.90 o 
  17  16   0      195.27      209.97     25.24 o 
  18  16   0      106.56      135.40     23.75 o 
  19  16   0        0.07       -9.26     31.49 o 
  20  16   0       12.60       35.39     32.47 o 
  21  16   0        5.56        3.71     32.07 o 
  22  16   0       27.61       14.47     32.28 o 
  23  16   0      447.40      389.20     68.36 o 
  24  16   0       53.97       41.41     46.60 o 
  25  16   0       15.87       20.19     45.18 o 
  26  16   0       36.80       79.98     52.77 o 
  27  16   0       80.55      141.80     65.11 o 
  28  16   0        4.45       45.12     57.38 o 
  29  16   0       91.85      197.38     72.38 o 
   1  17   0     8861.92     9530.19    128.21 o 
   2  17   0      718.96      798.38     30.81 o 
   3  17   0     2158.47     2340.58     48.48 o 
   4  17   0     1038.12     1495.38     39.06 o 
   5  17   0     1610.47     1825.42     32.70 o 
   6  17   0      109.48      156.67     14.20 o 
   7  17   0        4.12       13.94     11.05 o 
   8  17   0       25.73       28.66     12.15 o 
   9  17   0      689.19      711.93     23.55 o 
  10  17   0     2357.46     2373.14     44.30 o 
  11  17   0     5326.45     5526.97     77.18 o 
  12  17   0     1289.89     1410.37     35.63 o 
  13  17   0     2058.77     2182.40     61.35 o 
  14  17   0     1393.46     1512.84     38.97 o 
  15  17   0    10124.58    10601.50    189.42 o 
  16  17   0      158.60      194.66     24.55 o 
  17  17   0       43.89       39.75     37.60 o 
  18  17   0       14.53       14.39     23.50 o 
  19  17   0      372.96      416.47     46.96 o 
  20  17   0      454.32      404.67     48.44 o 
  21  17   0       10.16       -4.34     33.16 o 
  22  17   0       44.23       52.12     36.48 o 
  23  17   0       66.93       95.46     50.17 o 
  24  17   0      303.78      437.62     73.12 o 
  25  17   0       20.29       16.35     49.33 o 
  26  17   0        2.79       24.95     49.98 o 
  27  17   0      464.95      470.92     82.77 o 
  28  17   0       13.26       55.63     56.83 o 
  29  17   0        9.76       16.95     54.74 o 
   0  18   0     3890.46     4120.23     98.96 o 
   1  18   0      526.92      667.20     31.46 o 
   2  18   0      140.69      119.84     17.95 o 
   3  18   0     3253.22     3309.45     61.00 o 
   4  18   0      366.40      365.67     24.05 o 
   5  18   0      108.45      124.54     15.16 o 
   6  18   0       38.66       27.12     12.98 o 
   7  18   0     3831.50     4102.73     55.63 o 
   8  18   0      169.45      189.93     16.09 o 
   9  18   0      764.01      751.29     24.51 o 
  10  18   0      796.17      777.95     27.45 o 
  11  18   0       43.35       58.83     16.07 o 
  12  18   0      272.26      294.63     27.19 o 
  13  18   0       45.91       52.36     17.31 o 
  14  18   0     1719.47     1728.29     45.22 o 
  15  18   0      866.80      933.71     36.38 o 
  16  18   0        0.09       81.87     23.59 o 
  17  18   0     1555.44     1648.24     54.11 o 
  18  18   0     2700.39     3103.19     98.27 o 
  19  18   0      197.89      257.37     43.05 o 
  20  18   0        7.50      -14.90     30.53 o 
  21  18   0      329.65      457.98     78.94 o 
  22  18   0       36.87       12.12     50.94 o 
  23  18   0      274.59      264.94     61.15 o 
  24  18   0      738.20      847.19     92.10 o 
  25  18   0       16.04       60.82     49.27 o 
  26  18   0        0.68      -31.94     46.17 o 
  27  18   0      108.80      151.87     63.15 o 
  28  18   0      594.12      865.31    104.81 o 
  29  18   0      162.60      226.65     74.20 o 
   1  19   0      106.25      176.68     19.71 o 
   2  19   0      467.62      492.95     26.31 o 
   3  19   0      711.44      841.01     45.73 o 
   4  19   0      841.16     1025.61     34.80 o 
   5  19   0      442.39      561.17     23.77 o 
   6  19   0     3028.76     3027.52     45.80 o 
   7  19   0       72.20       57.25     13.30 o 
   8  19   0      243.82      267.18     18.01 o 
   9  19   0      756.43      772.31     25.27 o 
  10  19   0     2937.60     2910.63     47.60 o 
  11  19   0     5480.47     5635.73     79.92 o 
  12  19   0     1174.09     1136.73     33.67 o 
  13  19   0      268.27      238.61     28.19 o 
  14  19   0       40.07        8.53     38.93 o 
  15  19   0       75.72      135.62     26.30 o 
  16  19   0     2128.53     2401.44     64.80 o 
  17  19   0       27.31       41.09     24.85 o 
  18  19   0      291.24      295.93     48.60 o 
  19  19   0      193.33      204.81     40.35 o 
  20  19   0      390.63      387.60     71.12 o 
  21  19   0      453.87      601.50     57.68 o 
  22  19   0        0.71       -3.65     35.15 o 
  23  19   0        7.66       73.47     48.41 o 
  24  19   0        8.88       20.01     46.44 o 
  25  19   0      250.62      146.59     57.01 o 
  26  19   0      480.81      451.36     79.26 o 
  27  19   0      322.64      527.80     85.65 o 
  28  19   0        1.33       12.05     53.22 o 
   0  20   0      930.05      923.94     48.68 o 
   1  20   0      475.86      526.25     28.12 o 
   2  20   0     1782.06     1623.58     44.70 o 
   3  20   0       69.00       43.64     17.24 o 
   4  20   0        1.90       -2.64     12.24 o 
   5  20   0     1629.08     1518.91     35.68 o 
   6  20   0       89.72       86.50     15.45 o 
   7  20   0      104.23      105.90     16.24 o 
   8  20   0      845.78      824.53     32.67 o 
   9  20   0      128.80      156.59     26.08 o 
  10  20   0     1323.98     1359.12     32.94 o 
  11  20   0      711.74      775.09     37.73 o 
  12  20   0      128.72      165.55     22.28 o 
  13  20   0       43.32       42.51     21.52 o 
  14  20   0      111.45      123.32     26.37 o 
  15  20   0        1.21       38.20     21.96 o 
  16  20   0        0.01       18.33     21.81 o 
  17  20   0      243.87      321.22     33.91 o 
  18  20   0     1399.12     1415.33     69.31 o 
  19  20   0      108.59       77.48     34.69 o 
  20  20   0      469.66      556.43     62.58 o 
  21  20   0       33.16       60.02     49.06 o 
  22  20   0       87.87       60.43     39.03 o 
  23  20   0       59.60       37.59     48.81 o 
  24  20   0       71.93      108.95     56.02 o 
  25  20   0      247.87      383.34     74.97 o 
  26  20   0      258.76      214.61     65.75 o 
  27  20   0       85.17      136.83     62.07 o 
  28  20   0       29.12       81.27     63.25 o 
   1  21   0      203.80      258.76     23.56 o 
   2  21   0       46.72       91.31     18.63 o 
   3  21   0      560.93      648.42     31.46 o 
   4  21   0      701.81      708.67     27.05 o 
   5  21   0      145.66      126.46     19.99 o 
   6  21   0     1488.48     1370.87     35.15 o 
   7  21   0        2.42      -16.56     11.99 o 
   8  21   0      970.14      946.93     27.70 o 
   9  21   0     1469.85     1495.50     34.43 o 
  10  21   0     1518.56     1533.44     35.51 o 
  11  21   0     2873.42     2891.71     67.25 o 
  12  21   0      819.85      842.30     48.72 o 
  13  21   0     7465.47     7280.09    127.21 o 
  14  21   0     3551.88     3442.11     78.40 o 
  15  21   0        3.27       20.62     23.20 o 
  16  21   0       11.18      -26.66     21.46 o 
  17  21   0       82.56      103.54     39.53 o 
  18  21   0      271.13      244.11     41.46 o 
  19  21   0       84.09      160.50     39.79 o 
  20  21   0      295.74      375.21     68.53 o 
  21  21   0       89.00      128.04     42.67 o 
  22  21   0      123.75      104.25     53.19 o 
  23  21   0       21.15       64.13     51.06 o 
  24  21   0      817.41     1086.95     97.21 o 
  25  21   0      162.41      206.98     64.03 o 
  26  21   0      425.05      407.57     77.56 o 
  27  21   0       98.99       49.22     57.26 o 
  28  21   0        3.53       49.18     57.71 o 
   0  22   0        0.10      -36.87     21.19 o 
   1  22   0      169.74      161.73     22.10 o 
   2  22   0       32.52       24.74     17.50 o 
   3  22   0       28.56       27.65     17.80 o 
   4  22   0     2454.49     2427.23     47.19 o 
   5  22   0      277.15      316.82     21.23 o 
   6  22   0     4723.55     4720.31     71.70 o 
   7  22   0       48.76       69.95     21.48 o 
   8  22   0    12182.66    12239.63    147.70 o 
   9  22   0     3164.99     3390.68     80.73 o 
  10  22   0     2382.07     2361.52     60.29 o 
  11  22   0       58.22       89.50     24.34 o 
  12  22   0      491.80      617.22     37.74 o 
  13  22   0      343.53      444.66     34.70 o 
  14  22   0       52.11       36.07     23.39 o 
  15  22   0       14.28      -17.74     21.99 o 
  16  22   0      198.31      210.66     31.33 o 
  17  22   0        0.14        7.26     23.32 o 
  18  22   0      516.88      529.86     52.76 o 
  19  22   0        2.63       -5.40     32.51 o 
  20  22   0      127.97      145.73     99.09 o 
  21  22   0        0.01       44.33     37.49 o 
  22  22   0      129.54      114.40     50.92 o 
  23  22   0      269.67      389.35     73.29 o 
  24  22   0      285.95      256.92     65.88 o 
  25  22   0       21.09       -9.56     46.60 o 
  26  22   0       53.39      130.16     62.22 o 
  27  22   0      101.65      144.49     67.00 o 
   1  23   0      452.40      554.73     31.62 o 
   2  23   0      236.21      294.37     25.86 o 
   3  23   0      269.82      282.11     25.65 o 
   4  23   0      254.99      306.68     21.86 o 
   5  23   0       40.31       44.43     15.89 o 
   6  23   0     2220.20     2224.23     46.27 o 
   7  23   0     1070.94     1173.87     34.90 o 
   8  23   0       17.45        0.63     35.73 o 
   9  23   0      121.27      139.88     23.74 o 
  10  23   0        2.49      -19.44     19.09 o 
  11  23   0      271.36      345.22     31.89 o 
  12  23   0    10376.44    10352.89    167.88 o 
  13  23   0       21.45       13.31     21.50 o 
  14  23   0      421.68      495.56     37.40 o 
  15  23   0        1.21       -2.27     22.77 o 
  16  23   0      113.77       96.80     26.52 o 
  17  23   0        2.07      -22.00     24.15 o 
  18  23   0        1.97      -30.58     29.86 o 
  19  23   0      125.16      136.78     39.84 o 
  20  23   0        7.97      -14.73     32.42 o 
  21  23   0      281.91      469.51     57.62 o 
  22  23   0        9.12      -32.57     36.44 o 
  23  23   0       11.74       54.88     50.94 o 
  24  23   0       15.61        6.96     46.11 o 
  25  23   0      395.00      446.12     80.57 o 
  26  23   0        2.55       61.46     56.48 o 
  27  23   0       58.95       48.69     56.60 o 
   0  24   0      486.36      596.74     47.21 o 
   1  24   0       11.99       -4.48     17.50 o 
   2  24   0        1.27      -16.62     16.79 o 
   3  24   0      411.89      467.78     35.09 o 
   4  24   0     1398.93     1263.79     35.72 o 
   5  24   0      314.09      263.83     21.48 o 
   6  24   0       67.92       45.52     20.78 o 
   7  24   0      143.20      178.50     29.34 o 
   8  24   0      898.21      912.59     38.79 o 
   9  24   0        2.86       62.39     22.25 o 
  10  24   0       82.62       73.07     26.43 o 
  11  24   0       12.23       31.73     21.49 o 
  12  24   0       35.46       36.71     23.51 o 
  13  24   0      179.08      212.09     29.15 o 
  14  24   0       32.95        3.02     26.99 o 
  15  24   0       45.64       49.08     27.04 o 
  16  24   0       69.37       97.04     28.32 o 
  17  24   0      470.80      517.24     42.34 o 
  18  24   0      432.60      550.86     55.52 o 
  19  24   0      196.97      184.85     62.39 o 
  20  24   0        0.01        7.14     34.61 o 
  21  24   0      182.48      174.16     47.02 o 
  22  24   0       10.93       10.73     38.66 o 
  23  24   0      152.38      249.63     65.97 o 
  24  24   0       53.82      172.67     59.62 o 
  25  24   0        3.40      -63.94     44.60 o 
  26  24   0        8.98        2.79     54.76 o 
   1  25   0      689.07      632.91     35.24 o 
   2  25   0       83.69       18.99     28.82 o 
   3  25   0     1406.99     1347.02     45.02 o 
   4  25   0      259.37      327.75     28.44 o 
   5  25   0       35.09       19.18     19.53 o 
   6  25   0     1619.52     1635.69     51.00 o 
   7  25   0     4299.24     4199.57    112.94 o 
   8  25   0       36.63       59.02     21.63 o 
   9  25   0     1019.96     1009.82     43.25 o 
  10  25   0      457.01      505.91     35.87 o 
  11  25   0     2621.85     2340.03     63.91 o 
  12  25   0     1257.63     1220.32     48.03 o 
  13  25   0      747.73      747.57     42.66 o 
  14  25   0       30.18       48.65     25.52 o 
  15  25   0       35.80       92.10     28.16 o 
  16  25   0      252.72      291.19     35.54 o 
  17  25   0      620.61      689.27     58.42 o 
  18  25   0       60.96       83.51     38.19 o 
  19  25   0      270.07      246.00     57.14 o 
  20  25   0      669.05      873.86    128.82 o 
  21  25   0       59.83      126.34     44.26 o 
  22  25   0      286.08      491.18    104.69 o 
  23  25   0        6.81      -40.71     46.16 o 
  24  25   0      231.52      284.18     68.36 o 
  25  25   0       18.71      -11.80     48.52 o 
  26  25   0      329.69      356.25     79.36 o 
   0  26   0      179.46      153.80     50.89 o 
   1  26   0     1607.42     1335.70     75.98 o 
   2  26   0       21.72      -44.44     26.26 o 
   3  26   0      385.61      417.39     30.99 o 
   4  26   0     2352.06     2215.51     58.48 o 
   5  26   0     1321.94     1350.62     46.79 o 
   6  26   0      166.32      208.94     26.51 o 
   7  26   0      684.05      831.94     52.91 o 
   8  26   0     2206.68     2151.80     60.47 o 
   9  26   0      873.28      949.33     42.66 o 
  10  26   0        1.92      -29.60     22.46 o 
  11  26   0      737.35      792.88     55.11 o 
  12  26   0        9.61       23.39     28.22 o 
  13  26   0      748.74      913.24     56.35 o 
  14  26   0       98.11       90.20     28.16 o 
  15  26   0      785.79      773.92     45.77 o 
  16  26   0      234.77      285.34     36.33 o 
  17  26   0      310.89      365.46     48.69 o 
  18  26   0      881.35      913.66     67.96 o 
  19  26   0       27.28       46.49     37.59 o 
  20  26   0       13.66       19.47     37.75 o 
  21  26   0      165.42      183.77     73.06 o 
  22  26   0      141.21      197.15     49.80 o 
  23  26   0       89.01      168.45     53.35 o 
  24  26   0       10.61       16.22     47.66 o 
  25  26   0        3.47       32.31     54.64 o 
   1  27   0     1132.06     1105.73     60.23 o 
   2  27   0      950.65      929.27     88.37 o 
   3  27   0        2.42       14.83     20.72 o 
   4  27   0     4111.76     4124.42     85.42 o 
   5  27   0     1447.34     1454.09     59.71 o 
   6  27   0     1908.27     1795.91     54.88 o 
   7  27   0      211.93      226.01     28.70 o 
   8  27   0       87.78      146.97     26.44 o 
   9  27   0      899.00     1013.05     47.06 o 
  10  27   0      737.37      844.56     61.18 o 
  11  27   0       37.94        6.59     34.51 o 
  12  27   0      157.95      178.49     29.67 o 
  13  27   0      915.15      904.78     76.44 o 
  14  27   0        0.52        5.44     24.26 o 
  15  27   0     1834.12     1964.13     64.55 o 
  16  27   0      825.67      854.56     50.98 o 
  17  27   0        0.13      -40.39     43.22 o 
  18  27   0      121.29      131.84     51.71 o 
  19  27   0        3.26      -25.93     33.68 o 
  20  27   0      492.31      629.69     64.29 o 
  21  27   0      431.46      547.32     62.83 o 
  22  27   0       67.82      117.31     73.68 o 
  23  27   0       14.12      -26.40     78.72 o 
  24  27   0       20.04        3.37     50.71 o 
  25  27   0       13.84      -14.43     51.00 o 
   0  28   0       16.87       37.80     50.25 o 
   1  28   0     1133.91     1010.06     60.01 o 
   2  28   0      118.50       79.06     23.97 o 
   3  28   0      291.84      332.35     30.60 o 
   4  28   0      177.28      275.82     29.40 o 
   5  28   0        5.44       -5.03     26.91 o 
   6  28   0       94.24       81.76     23.78 o 
   7  28   0       90.67      102.21     25.15 o 
   8  28   0       30.81       35.52     23.41 o 
   9  28   0       75.62       67.53     27.81 o 
  10  28   0       31.56       26.43     31.95 o 
  11  28   0       56.52       63.20     39.99 o 
  12  28   0        2.39       19.78     24.47 o 
  13  28   0       15.09       46.78     26.28 o 
  14  28   0      750.77      815.83     47.87 o 
  15  28   0      401.52      384.81     39.20 o 
  16  28   0      425.75      520.94     43.95 o 
  17  28   0       60.63      100.74     40.43 o 
  18  28   0       40.05       49.02     37.26 o 
  19  28   0        0.69        7.67     35.69 o 
  20  28   0        4.20       -9.77     37.83 o 
  21  28   0        4.50       37.17     41.92 o 
  22  28   0      121.98      196.69     51.41 o 
  23  28   0      132.69       85.97    108.36 o 
  24  28   0       53.42       61.76     55.51 o 
   1  29   0      109.04      149.96     40.55 o 
   2  29   0     2570.65     2421.91     64.07 o 
   3  29   0      885.25      960.19     42.95 o 
   4  29   0      506.07      667.06     43.27 o 
   5  29   0      685.63      731.01     72.67 o 
   6  29   0      149.69      129.64     27.20 o 
   7  29   0     1268.69     1225.23     51.56 o 
   8  29   0       39.66       12.35     26.67 o 
   9  29   0      135.98       73.02     41.10 o 
  10  29   0        0.03       -2.88     23.63 o 
  11  29   0      576.67      650.42     58.84 o 
  12  29   0        1.04      -17.52     24.33 o 
  13  29   0       72.72       23.63     25.83 o 
  14  29   0       73.02       61.07     28.74 o 
  15  29   0       19.41       11.82     28.07 o 
  16  29   0      222.86      262.92     38.45 o 
  17  29   0      451.84      506.08     88.64 o 
  18  29   0      181.63      197.68     46.23 o 
  19  29   0        0.11      -18.56     34.19 o 
  20  29   0      158.60      200.67     50.25 o 
  21  29   0       36.60       72.73     44.76 o 
  22  29   0       14.50      -30.98     41.36 o 
  23  29   0       36.11      101.65     49.83 o 
  24  29   0      702.22      797.14     99.47 o 
   0  30   0        2.12       12.37     51.57 o 
   1  30   0     1213.69     1075.23     65.09 o 
   2  30   0      521.65      549.66     37.37 o 
   3  30   0       33.49       -9.72     21.45 o 
   4  30   0     1753.19     1598.92     54.32 o 
   5  30   0       29.17       15.30     24.20 o 
   6  30   0       48.88       52.44     24.82 o 
   7  30   0      953.49      999.01     47.25 o 
   8  30   0       90.16       90.29     26.41 o 
   9  30   0      107.83      207.39     33.14 o 
  10  30   0        1.93       -8.00     24.39 o 
  11  30   0      349.86      349.54     36.71 o 
  12  30   0      542.93      590.85     63.30 o 
  13  30   0      923.79      995.56     52.94 o 
  14  30   0      265.67      353.95     40.03 o 
  15  30   0       18.19       59.75     42.79 o 
  16  30   0        0.72        6.12     82.71 o 
  17  30   0       33.40        1.30    113.72 o 
  18  30   0       38.21       99.60     42.58 o 
  19  30   0      135.10      165.34     47.27 o 
  20  30   0     1190.82     1196.14    105.73 o 
  21  30   0       11.53       -9.69     43.71 o 
  22  30   0      748.09      891.58    107.29 o 
  23  30   0      133.80      258.66     69.81 o 
   1  31   0      359.05      307.84     49.73 o 
   2  31   0      379.36      395.92     52.71 o 
   3  31   0      850.29      877.55     68.35 o 
   4  31   0      516.01      681.56     47.70 o 
   5  31   0        4.35       10.58     23.42 o 
   6  31   0     1114.26     1198.18     49.73 o 
   7  31   0     1032.88     1130.97     49.27 o 
   8  31   0       62.49       51.13     26.52 o 
   9  31   0       77.82       67.29     26.33 o 
  10  31   0      341.31      382.97     66.13 o 
  11  31   0      536.96      707.58     46.86 o 
  12  31   0      565.78      628.62     46.40 o 
  13  31   0        0.84        2.17     26.55 o 
  14  31   0      229.42      298.75     38.83 o 
  15  31   0      118.73      176.02     36.52 o 
  16  31   0        1.79      -18.91     57.02 o 
  17  31   0      129.74      105.01     42.89 o 
  18  31   0      184.41      153.37     59.38 o 
  19  31   0       28.03       64.22     41.12 o 
  20  31   0       24.18       10.46     42.68 o 
  21  31   0      178.89      312.77     72.04 o 
  22  31   0      288.40      210.62     52.83 o 
   0  32   0      109.30       79.97     63.03 o 
   1  32   0        8.20      -17.52     37.26 o 
   2  32   0      305.45      245.29     48.86 o 
   3  32   0       40.27       25.99     39.98 o 
   4  32   0       22.01       15.76     49.06 o 
   5  32   0       19.35       -1.45     24.75 o 
   6  32   0       86.74       68.71     43.69 o 
   7  32   0      318.96      276.27     66.67 o 
   8  32   0      327.89      327.83     42.13 o 
   9  32   0      426.96      498.80     45.35 o 
  10  32   0        0.47        7.52     27.15 o 
  11  32   0      249.63      316.10     75.59 o 
  12  32   0      320.10      363.39     40.32 o 
  13  32   0      102.22      151.13     43.21 o 
  14  32   0       71.03       29.71     30.14 o 
  15  32   0       18.82       22.96     46.44 o 
  16  32   0       41.79      108.31     64.78 o 
  17  32   0      610.95      831.21     69.83 o 
  18  32   0       32.68       59.51     42.58 o 
  19  32   0       36.04       44.28     42.22 o 
  20  32   0       40.73        3.07     43.12 o 
  21  32   0       20.09       61.48     45.92 o 
   1  33   0      360.72      291.20     61.31 o 
   2  33   0     1684.80     1459.89     78.63 o 
   3  33   0      505.66      525.78     62.41 o 
   4  33   0      746.98      810.13     70.50 o 
   5  33   0       19.68       28.04     41.91 o 
   6  33   0      511.83      596.89     43.55 o 
   7  33   0      628.60      675.41     45.55 o 
   8  33   0        9.92       29.07     26.76 o 
   9  33   0      149.63      158.78     42.45 o 
  10  33   0      244.34      269.19     37.51 o 
  11  33   0        0.58       27.47     28.54 o 
  12  33   0      343.54      374.88     55.73 o 
  13  33   0      612.50      727.17     62.56 o 
  14  33   0      108.84      196.62     50.86 o 
  15  33   0      194.17      202.05     55.57 o 
  16  33   0      482.68      483.36     91.66 o 
  17  33   0      282.78      303.08     54.34 o 
  18  33   0      494.07      606.16    102.64 o 
  19  33   0        3.33      -42.95     38.28 o 
  20  33   0       12.88      101.41     49.84 o 
  21  33   0      306.91      244.15     57.03 o 
   0  34   0      146.55      109.93     69.22 o 
   1  34   0       84.73       47.13     45.19 o 
   2  34   0        0.52       18.06     44.89 o 
   3  34   0      360.52      396.08     86.66 o 
   4  34   0      539.33      605.80     65.75 o 
   5  34   0       14.38       63.60     76.06 o 
   6  34   0      276.19      212.00     52.64 o 
   7  34   0       24.54       58.16     44.94 o 
   8  34   0      579.92      663.39     46.94 o 
   9  34   0      123.96      157.03     33.68 o 
  10  34   0        2.86        2.21     27.82 o 
  11  34   0      474.47      622.13     66.56 o 
  12  34   0       30.50        2.35     29.64 o 
  13  34   0      125.02      101.11     33.34 o 
  14  34   0      130.98      210.13     39.79 o 
  15  34   0      113.12      173.81     59.12 o 
  16  34   0       99.32       51.38     41.40 o 
  17  34   0      313.78      314.72     55.62 o 
  18  34   0       22.15       23.44     40.69 o 
  19  34   0      258.33      247.90     72.09 o 
  20  34   0      207.68      273.18     58.45 o 
   1  35   0     1289.22     1217.65     81.25 o 
   2  35   0       63.35        8.66     45.75 o 
   3  35   0        7.36       -8.71     43.66 o 
   4  35   0        0.00      -10.70     41.83 o 
   5  35   0       73.64        2.05     45.02 o 
   6  35   0       86.62       65.47     47.00 o 
   7  35   0       14.94       67.89     48.49 o 
   8  35   0      775.42      898.75     79.09 o 
   9  35   0      790.80      842.06     78.66 o 
  10  35   0      120.84      213.15     50.49 o 
  11  35   0       38.65       64.25     33.14 o 
  12  35   0       65.66       78.38     34.57 o 
  13  35   0       49.50      100.51     36.41 o 
  14  35   0       10.25       -0.01     31.19 o 
  15  35   0      111.03      188.38     56.99 o 
  16  35   0       20.42       29.08     69.14 o 
  17  35   0       90.07       41.93     43.53 o 
  18  35   0       59.73       60.72     44.87 o 
  19  35   0      136.52      104.29     62.41 o 
   0  36   0      234.64      211.81     79.29 o 
   1  36   0       35.77       88.79     49.42 o 
   2  36   0       13.03       52.96     86.38 o 
   3  36   0      318.27      280.93     59.83 o 
   4  36   0      348.52      431.33     66.09 o 
   5  36   0       49.85       33.36     46.17 o 
   6  36   0      155.78      155.79     53.67 o 
   7  36   0        4.66      -22.80     68.78 o 
   8  36   0      406.06      494.07     66.63 o 
   9  36   0       38.34       86.17     72.50 o 
  10  36   0      948.26     1160.61     84.03 o 
  11  36   0      721.81      843.20     54.67 o 
  12  36   0      157.55      241.92     40.79 o 
  13  36   0       50.07       83.69     35.47 o 
  14  36   0      189.29      164.65     40.64 o 
  15  36   0      599.64      554.40     63.57 o 
  16  36   0        4.15      -28.74     57.07 o 
  17  36   0      317.99      468.54     64.04 o 
  18  36   0       77.29      141.16     63.65 o 
   1  37   0      258.87      217.37     59.28 o 
   2  37   0      267.56      251.97     60.15 o 
   3  37   0        0.07      -36.02     45.00 o 
   4  37   0       75.79       37.37     51.43 o 
   5  37   0       15.96      -35.83     45.42 o 
   6  37   0      473.71      482.45     67.45 o 
   7  37   0      342.68      397.75     65.63 o 
   8  37   0        0.01       -2.22     48.31 o 
   9  37   0      429.94      404.96     77.28 o 
  10  37   0       17.51       49.67     53.39 o 
  11  37   0      200.39      104.85     72.56 o 
  12  37   0      412.11      625.38    104.12 o 
  13  37   0       21.59       63.91     56.16 o 
  14  37   0      139.50      124.88     40.87 o 
  15  37   0       25.55       22.23     41.21 o 
  16  37   0        7.09       -6.01     42.31 o 
  17  37   0       83.18      210.56     55.21 o 
   0  38   0     1646.51     1410.40    124.81 o 
   1  38   0      122.03      142.09     58.66 o 
   2  38   0       24.72       67.55     53.87 o 
   3  38   0      535.65      606.59     75.58 o 
   4  38   0       11.27      -31.70     70.55 o 
   5  38   0      827.06      883.53     83.53 o 
   6  38   0       87.30      109.12     54.54 o 
   7  38   0      203.56      149.80     57.10 o 
   8  38   0      530.17      562.66     72.62 o 
   9  38   0     1266.92     1271.99    116.72 o 
  10  38   0        0.41       25.48     55.36 o 
  11  38   0      536.55      600.01    139.60 o 
  12  38   0        0.37       79.64     59.17 o 
  13  38   0      125.95      115.01     61.75 o 
  14  38   0      287.62      242.28    106.76 o 
  15  38   0      130.55       80.57    100.52 o 
   1  39   0       29.06       -7.90     49.14 o 
   2  39   0      165.01      216.66     81.56 o 
   3  39   0        0.53      -53.38     48.53 o 
   4  39   0      753.86      847.04     89.99 o 
   5  39   0       13.80      -11.30     51.39 o 
   6  39   0      222.06      231.80     61.89 o 
   7  39   0     1279.05     1596.62    129.52 o 
   8  39   0      343.77      406.99    145.78 o 
   9  39   0      358.15      373.30     69.26 o 
  10  39   0      158.85       26.56     55.22 o 
  11  39   0      677.97      743.45     84.07 o 
  12  39   0      190.84       85.96     61.50 o 
  13  39   0       66.31       86.07     61.29 o 
  14  39   0       84.24       44.83     97.37 o 
   0  40   0       79.30      -29.37     79.54 o 
   1  40   0      136.55      225.16     65.24 o 
   2  40   0      859.71      821.78     99.97 o 
   3  40   0       63.77       99.58     60.73 o 
   4  40   0       18.14       67.71     59.81 o 
   5  40   0      330.15      488.44     75.93 o 
   6  40   0      581.63      618.14     80.98 o 
   7  40   0        0.01       37.42     59.50 o 
   8  40   0      607.99      732.47     84.70 o 
   9  40   0        2.65        3.21     51.88 o 
  10  40   0      209.44      349.46     92.41 o 
  11  40   0      204.97      236.55     68.31 o 
  12  40   0       30.05        5.63     60.97 o 
  13  40   0       10.76      -13.85     61.89 o 
   1  41   0       46.76       71.94     60.56 o 
   2  41   0      638.98      685.61     84.11 o 
   3  41   0        6.14       19.43     56.88 o 
   4  41   0      357.06      306.87     72.18 o 
   5  41   0        2.61      -38.88     55.39 o 
   6  41   0       84.64       97.22     74.01 o 
   7  41   0        4.06       -3.65     56.35 o 
   8  41   0       72.28       97.61     64.43 o 
   9  41   0        0.35      -20.48     85.27 o 
  10  41   0       86.64       66.93     66.65 o 
  11  41   0     1017.93     1071.06    101.67 o 
   0  42   0      169.75      143.36     92.29 o 
   1  42   0      365.40      418.23     76.01 o 
   2  42   0       89.16      114.85     66.94 o 
   3  42   0      288.24      271.31     89.58 o 
   4  42   0      108.87      138.14     66.61 o 
   5  42   0       50.48       49.96     64.43 o 
   6  42   0      115.73      147.20     67.41 o 
   7  42   0       27.77        7.58     59.52 o 
   8  42   0      230.21      212.04    102.37 o 
   9  42   0      209.39      206.84     92.31 o 
   1  43   0      145.80       97.33     72.00 o 
   2  43   0      183.67      182.75     77.07 o 
   3  43   0      489.13      618.13     95.00 o 
   4  43   0       58.38       60.01     67.93 o 
   5  43   0      580.15      553.65     88.10 o 
   6  43   0        5.22      -66.28     58.94 o 
   2   0   1    34942.48    30606.71    470.55 o 
   4   0   1    39261.85    41825.81    906.12 o 
   6   0   1     6641.14     5118.81    146.27 o 
   8   0   1     3778.06     3318.04    112.90 o 
  10   0   1     1994.90     1980.52     88.05 o 
  12   0   1     5001.89     4209.86    141.87 o 
  14   0   1      280.95      234.98     46.31 o 
  16   0   1     1381.77     1404.87     86.42 o 
  18   0   1     1271.34     1142.31     86.51 o 
  20   0   1      326.68      299.21     63.57 o 
  22   0   1      666.83      675.58     87.16 o 
  24   0   1      895.68      590.58     89.44 o 
  26   0   1      853.47      631.90     95.20 o 
  28   0   1      587.73      423.47     88.98 o 
  30   0   1      326.95      231.46     80.06 o 
   0   1   1     5314.97     4306.30     69.06 o 
   1   1   1     2431.13     2555.01     37.38 o 
   2   1   1    18542.50    15521.27    158.96 o 
   3   1   1     9576.30     8908.58    128.72 o 
   4   1   1     8677.39     7314.98    109.39 o 
   5   1   1     6245.74     5121.90     84.96 o 
   6   1   1     3021.71     2769.39     56.87 o 
   7   1   1      407.19      463.88     27.45 o 
   8   1   1      458.62      483.69     28.52 o 
   9   1   1     1392.88     1027.67     37.37 o 
  10   1   1      292.35      388.93     28.44 o 
  11   1   1      178.80      186.45     17.96 o 
  12   1   1     1514.07     1597.21     41.84 o 
  13   1   1       52.12       33.34     18.57 o 
  14   1   1      808.44      888.12     49.01 o 
  15   1   1     2131.87     2244.19     75.35 o 
  16   1   1      149.16      168.69     33.21 o 
  17   1   1      102.99      112.45     32.19 o 
  18   1   1     1593.60     1458.88     67.63 o 
  19   1   1      297.45      316.57     42.74 o 
  20   1   1      910.24      806.02     60.10 o 
  21   1   1      226.90      274.62     45.05 o 
  22   1   1      116.20       54.29     36.96 o 
  23   1   1      132.17      131.66     41.63 o 
  24   1   1      877.45      855.69     69.82 o 
  25   1   1      249.20      281.31     52.40 o 
  26   1   1       23.68       66.57     44.41 o 
  27   1   1       58.00       56.34     56.20 o 
  28   1   1      125.56      218.81     53.98 o 
  29   1   1       14.58        8.04     46.51 o 
  30   1   1       35.65      -18.49     49.20 o 
  31   1   1       73.51       78.91     52.31 o 
   1   2   1     5115.68     4353.00     49.24 o 
   2   2   1    24758.62    18065.29    200.31 o 
   3   2   1    19613.93    20041.69    230.17 o 
   4   2   1     3444.11     3462.74     76.09 o 
   5   2   1     4336.84     4513.19     76.94 o 
   6   2   1      214.53      135.37     20.28 o 
   7   2   1     3138.81     2176.82     50.16 o 
   8   2   1      686.58      612.85     30.88 o 
   9   2   1       85.38      135.57     21.05 o 
  10   2   1     3823.44     3966.90     77.62 o 
  11   2   1      925.74      738.03     27.52 o 
  12   2   1     2329.81     2395.04     63.83 o 
  13   2   1      441.22      610.13     26.92 o 
  14   2   1      374.35      354.13     30.12 o 
  15   2   1     1060.33      895.77     48.15 o 
  16   2   1     2903.39     2710.61     85.92 o 
  17   2   1      330.15      347.73     77.78 o 
  18   2   1      896.89      770.71    115.23 o 
  19   2   1     1678.66     1273.56     77.87 o 
  20   2   1      178.07      242.59     42.39 o 
  21   2   1      789.52      799.50     62.06 o 
  22   2   1      494.88      490.33     55.70 o 
  23   2   1      159.01      185.78     66.90 o 
  24   2   1      399.79      354.58     66.07 o 
  25   2   1      153.34      119.84     54.37 o 
  26   2   1      219.33      216.48     98.82 o 
  27   2   1      207.16      179.94     52.36 o 
  28   2   1       79.21       82.45     47.06 o 
  29   2   1      184.49      138.68     51.15 o 
  30   2   1      287.08      278.31     59.00 o 
  31   2   1       16.89       27.27     50.32 o 
   0   3   1    14252.79    14146.87    218.60 o 
   1   3   1     9302.15     9455.59     92.49 o 
   2   3   1    34832.91    36550.06    327.14 o 
   3   3   1    10760.15    11324.69    136.30 o 
   4   3   1     3891.87     3609.63     53.72 o 
   5   3   1      201.89      204.09     20.88 o 
   6   3   1     1131.06     1240.38     37.79 o 
   7   3   1      205.36      233.24     22.99 o 
   8   3   1     1956.62     1809.34     47.19 o 
   9   3   1      790.84      916.89     35.91 o 
  10   3   1     1912.10     1629.69     46.69 o 
  11   3   1     1023.05      907.35     37.31 o 
  12   3   1      183.47      252.38     27.81 o 
  13   3   1      424.24      532.21     32.85 o 
  14   3   1     3226.62     2609.67     70.94 o 
  15   3   1      278.45      287.41     29.62 o 
  16   3   1      361.34      331.90     31.16 o 
  17   3   1      942.56      969.70     44.61 o 
  18   3   1     1703.06     1562.45     69.45 o 
  19   3   1      551.42      488.74     54.95 o 
  20   3   1      518.92      384.35     47.12 o 
  21   3   1      295.63      253.92     44.09 o 
  22   3   1      178.34      193.04     43.66 o 
  23   3   1       89.12       22.54     36.53 o 
  24   3   1      270.25      256.64     49.83 o 
  25   3   1      701.60      760.42     69.15 o 
  26   3   1      121.42      103.92     70.49 o 
  27   3   1      279.80      254.62     53.93 o 
  28   3   1      528.81      538.28    131.71 o 
  29   3   1      265.76      228.48     55.58 o 
  30   3   1      169.75      150.87     53.55 o 
  31   3   1       10.27       17.79     48.03 o 
   1   4   1     1638.01     1332.99     23.83 o 
   2   4   1    29974.15    27045.96    245.42 o 
   3   4   1     7078.71     6359.41     82.46 o 
   4   4   1     1215.05      975.27     26.11 o 
   5   4   1     4134.35     4011.89     58.89 o 
   6   4   1      438.83      527.09     27.99 o 
   7   4   1     4779.46     4041.41     73.79 o 
   8   4   1       29.72       53.13     17.78 o 
   9   4   1     1458.93     1515.92     45.98 o 
  10   4   1      688.53      649.22     33.33 o 
  11   4   1     1961.00     1722.50     49.40 o 
  12   4   1      588.73      622.04     29.59 o 
  13   4   1      765.07      730.24     41.93 o 
  14   4   1      769.37      703.36     39.59 o 
  15   4   1      912.71      828.79     56.01 o 
  16   4   1      925.13      842.03     58.17 o 
  17   4   1     1543.86     1269.02     49.65 o 
  18   4   1       80.45       87.54     25.09 o 
  19   4   1     1014.48      837.88     58.95 o 
  20   4   1      819.43      804.97     59.72 o 
  21   4   1      152.52      187.61     44.73 o 
  22   4   1       12.99       25.23     35.12 o 
  23   4   1        4.76      -50.99     33.07 o 
  24   4   1      226.13      249.31     49.13 o 
  25   4   1      877.68      800.53     69.65 o 
  26   4   1      275.29      171.66     48.92 o 
  27   4   1      322.92      219.83     50.92 o 
  28   4   1      148.09      161.84     51.99 o 
  29   4   1      123.91      177.59     56.66 o 
  30   4   1       15.64       70.58     51.35 o 
  31   4   1       67.36       71.48     52.58 o 
   0   5   1    20694.02    20941.79    275.20 o 
   1   5   1      137.97      136.91     11.93 o 
   2   5   1     5605.04     4600.98     63.89 o 
   3   5   1      809.58      770.03     25.00 o 
   4   5   1     1488.84     1547.23     32.67 o 
   5   5   1     2330.95     1914.31     56.98 o 
   6   5   1      142.79      170.53     14.31 o 
   7   5   1       37.97       79.25     19.08 o 
   8   5   1     3453.87     3467.38     68.46 o 
   9   5   1      918.77      872.80     35.83 o 
  10   5   1     1051.59     1177.61     45.06 o 
  11   5   1     2065.06     2025.42     71.47 o 
  12   5   1      837.35      715.72     31.08 o 
  13   5   1      473.91      490.13     28.62 o 
  14   5   1      128.95      163.08     25.36 o 
  15   5   1     2056.48     2031.21     58.85 o 
  16   5   1      347.53      319.54     41.74 o 
  17   5   1       23.31       37.26     36.11 o 
  18   5   1     1271.28     1225.45     50.95 o 
  19   5   1     2607.15     2090.17     66.08 o 
  20   5   1      570.36      631.91     44.11 o 
  21   5   1      324.69      335.00     63.53 o 
  22   5   1      257.39      272.73     47.03 o 
  23   5   1      854.02      754.59     64.22 o 
  24   5   1       27.09       77.18     40.89 o 
  25   5   1        0.06       23.33     39.59 o 
  26   5   1      313.66      317.98     96.94 o 
  27   5   1      210.98      228.34     52.49 o 
  28   5   1      145.46      175.91     52.49 o 
  29   5   1      329.25      316.59     62.02 o 
  30   5   1       89.93      198.65     59.07 o 
  31   5   1      629.89      530.70     72.43 o 
   1   6   1     5332.07     5115.54     62.76 o 
   2   6   1     7281.53     7484.50     95.94 o 
   3   6   1     9902.03    10255.41    127.10 o 
   4   6   1      468.16      482.08     26.12 o 
   5   6   1     2455.05     2626.29     44.54 o 
   6   6   1     4236.03     3994.52     59.53 o 
   7   6   1     2848.89     2869.38     47.87 o 
   8   6   1      476.47      741.57     32.83 o 
   9   6   1     3717.73     3186.83     66.95 o 
  10   6   1     3326.36     3380.58     70.96 o 
  11   6   1      348.72      379.56     24.89 o 
  12   6   1     2414.11     1875.47     47.94 o 
  13   6   1     2239.69     2142.02     57.85 o 
  14   6   1      390.24      419.86     52.31 o 
  15   6   1      107.61      126.65     37.08 o 
  16   6   1      846.12      716.78     41.19 o 
  17   6   1       67.95       91.98     31.90 o 
  18   6   1      272.92      311.08     34.33 o 
  19   6   1      225.81      179.74     35.78 o 
  20   6   1      874.77      762.37     83.38 o 
  21   6   1      694.41      803.79     90.59 o 
  22   6   1     1493.90     1562.07     78.86 o 
  23   6   1      194.54      160.71     44.28 o 
  24   6   1      169.00      208.43     47.66 o 
  25   6   1       33.10       53.53     44.07 o 
  26   6   1      419.94      468.48     61.45 o 
  27   6   1      159.91      133.71     49.75 o 
  28   6   1      232.15      239.20     95.41 o 
  29   6   1       31.90       64.79     49.55 o 
  30   6   1      306.56      333.23     72.88 o 
  31   6   1      233.87      182.10     58.42 o 
   0   7   1       96.18       92.82     15.60 o 
   1   7   1      472.82      525.87     19.99 o 
   2   7   1     1979.15     1820.42     35.74 o 
   3   7   1     2244.87     2425.40     42.71 o 
   4   7   1      666.38      658.67     24.28 o 
   5   7   1       98.70      145.96     15.31 o 
   6   7   1     4292.76     3708.13     57.02 o 
   7   7   1     1658.57     1595.61     34.39 o 
   8   7   1     1855.99     2067.39     43.28 o 
   9   7   1     4193.98     4326.62     65.70 o 
  10   7   1     1560.27     1947.50     38.60 o 
  11   7   1      276.51      255.73     28.76 o 
  12   7   1      378.89      262.03     26.99 o 
  13   7   1      348.08      328.66     40.35 o 
  14   7   1     1420.62     1041.37     75.20 o 
  15   7   1     1516.48     1484.64     51.68 o 
  16   7   1      759.93      791.00     43.09 o 
  17   7   1     3407.32     3359.54    136.20 o 
  18   7   1     1781.98     1649.04     58.57 o 
  19   7   1      522.29      558.33     42.32 o 
  20   7   1      817.54      768.29     48.44 o 
  21   7   1      702.34      684.61     59.35 o 
  22   7   1      845.99      885.91     60.56 o 
  23   7   1       17.80       89.46     40.90 o 
  24   7   1      105.16      113.58     44.36 o 
  25   7   1      201.37      176.63     49.17 o 
  26   7   1       68.10       73.84     44.16 o 
  27   7   1       10.17       18.57     42.54 o 
  28   7   1      344.79      313.86     60.05 o 
  29   7   1       25.28       13.30     45.98 o 
  30   7   1      122.56       85.25     59.96 o 
  31   7   1       87.74      115.66    118.78 o 
   1   8   1     3378.15     2923.87     42.87 o 
   2   8   1     1653.27     1393.82     31.48 o 
   3   8   1      720.66      591.06     23.66 o 
   4   8   1     3605.02     3896.39     59.24 o 
   5   8   1      512.31      598.51     23.96 o 
   6   8   1      128.63      176.58     16.03 o 
   7   8   1     5979.40     5449.13     78.57 o 
   8   8   1     2959.64     2766.61     48.33 o 
   9   8   1     2310.79     2436.52     44.89 o 
  10   8   1      308.98      345.99     19.25 o 
  11   8   1      801.78      625.98     21.44 o 
  12   8   1      607.70      633.74     22.09 o 
  13   8   1      638.20      793.68     58.60 o 
  14   8   1     1601.24     1500.77     51.37 o 
  15   8   1     1365.62     1279.79     48.77 o 
  16   8   1      843.96      801.30     42.29 o 
  17   8   1     1156.31     1133.66     84.46 o 
  18   8   1      193.86      267.86     54.81 o 
  19   8   1      896.15      927.93     51.36 o 
  20   8   1       21.52       30.03     42.63 o 
  21   8   1      327.15      343.41     64.20 o 
  22   8   1        9.30       28.50     28.76 o 
  23   8   1      152.70      165.74     36.58 o 
  24   8   1      612.16      574.61     61.99 o 
  25   8   1      141.88       72.42     77.75 o 
  26   8   1       49.47       42.55     43.75 o 
  27   8   1      101.61       96.36     48.30 o 
  28   8   1      136.95       69.09     47.37 o 
  29   8   1        5.32        3.66     44.90 o 
  30   8   1        7.87       78.39     53.67 o 
  31   8   1       21.70      122.89     75.60 o 
   0   9   1     8159.62     8388.06    119.36 o 
   1   9   1       69.82       91.04     13.10 o 
   2   9   1       41.51       37.89     13.68 o 
   3   9   1     1865.52     1629.72     39.07 o 
   4   9   1     6560.06     5466.42    124.09 o 
   5   9   1     1309.19     1338.05     32.41 o 
   6   9   1     5188.23     5404.58     77.52 o 
   7   9   1      957.74      962.04     28.37 o 
   8   9   1      519.39      713.10     25.50 o 
   9   9   1      258.01      335.95     20.19 o 
  10   9   1     1415.74     1180.64     30.79 o 
  11   9   1      792.48      809.92     33.68 o 
  12   9   1      724.97      827.18     42.84 o 
  13   9   1      296.88      295.32     20.52 o 
  14   9   1      847.05     1001.81     43.09 o 
  15   9   1      159.79      188.43     27.43 o 
  16   9   1      720.57      736.26     45.41 o 
  17   9   1      187.51      224.61     65.23 o 
  18   9   1        6.98      -17.59     23.00 o 
  19   9   1       60.42       42.69     27.31 o 
  20   9   1      244.41      208.16     34.86 o 
  21   9   1       83.97      112.26     33.30 o 
  22   9   1      104.79      117.15     33.88 o 
  23   9   1      347.41      324.59     42.77 o 
  24   9   1      148.06      156.53     38.05 o 
  25   9   1       37.12      -45.68     37.99 o 
  26   9   1      472.48      425.08     61.60 o 
  27   9   1       18.26       44.42     44.98 o 
  28   9   1       43.07       56.13     48.67 o 
  29   9   1        4.30       90.04     52.54 o 
  30   9   1        7.39       74.91     58.27 o 
   1  10   1      345.09      352.53     20.34 o 
   2  10   1     3313.12     3030.78     50.24 o 
   3  10   1      957.79      838.79     35.76 o 
   4  10   1      160.09      154.25     16.31 o 
   5  10   1     2688.90     2468.55     45.54 o 
   6  10   1      324.11      457.01     22.98 o 
   7  10   1      429.61      473.25     29.57 o 
   8  10   1      474.68      531.03     23.80 o 
   9  10   1      800.37      959.90     34.22 o 
  10  10   1       24.99       -1.24     11.81 o 
  11  10   1      837.57      759.35     24.84 o 
  12  10   1      136.52      155.24     17.02 o 
  13  10   1     1287.58     1040.68     31.09 o 
  14  10   1       78.42      103.92     29.15 o 
  15  10   1      493.95      416.73     35.13 o 
  16  10   1      157.91      165.27     27.98 o 
  17  10   1     2358.73     2026.99     64.25 o 
  18  10   1      283.22      313.66     38.40 o 
  19  10   1      134.13      111.61     32.49 o 
  20  10   1       76.87       41.58     29.15 o 
  21  10   1     1186.61      992.48     55.77 o 
  22  10   1      719.26      844.35     96.35 o 
  23  10   1      288.38      242.29     50.75 o 
  24  10   1      111.55      129.54     37.40 o 
  25  10   1      387.90      468.01     49.80 o 
  26  10   1       61.22       82.66     47.10 o 
  27  10   1       17.35      -17.69     42.61 o 
  28  10   1      395.78      393.95     64.58 o 
  29  10   1      155.41      161.21     55.89 o 
  30  10   1       10.37      -33.39     47.37 o 
   0  11   1     3410.62     3312.68     89.00 o 
   1  11   1      222.50      209.86     16.71 o 
   2  11   1     4452.07     4515.67     66.49 o 
   3  11   1      311.60      425.13     21.81 o 
   4  11   1      675.29      508.23     28.45 o 
   5  11   1     2405.27     2353.78     44.54 o 
   6  11   1      269.40      384.16     24.09 o 
   7  11   1     1722.51     1730.74     38.28 o 
   8  11   1      526.80      475.30     31.28 o 
   9  11   1      255.45      236.60     18.95 o 
  10  11   1      885.84      908.89     27.05 o 
  11  11   1     1070.42     1010.43     34.89 o 
  12  11   1       33.21       43.74     15.57 o 
  13  11   1      567.34      571.40     29.89 o 
  14  11   1     2149.70     2040.10     60.37 o 
  15  11   1      585.67      572.56     46.38 o 
  16  11   1        6.28      -17.28     27.60 o 
  17  11   1      306.81      324.16     40.90 o 
  18  11   1      493.55      403.25     38.72 o 
  19  11   1      141.85      200.42     33.54 o 
  20  11   1      302.95      294.04     38.91 o 
  21  11   1       61.25       27.58     29.84 o 
  22  11   1       21.94       28.87     31.21 o 
  23  11   1      230.87      257.26     41.60 o 
  24  11   1      358.27      399.84     47.42 o 
  25  11   1      149.98      157.55     39.81 o 
  26  11   1       82.47       97.41     47.46 o 
  27  11   1      231.84      260.96     58.20 o 
  28  11   1       99.46      102.37     53.38 o 
  29  11   1       53.70      113.06     54.17 o 
  30  11   1      196.59      179.44     60.19 o 
   1  12   1     1984.50     1643.60     34.81 o 
   2  12   1     1754.37     1936.21     38.85 o 
   3  12   1     1261.53     1129.91     30.55 o 
   4  12   1     4351.95     4100.92     68.23 o 
   5  12   1     3197.87     3478.75     75.89 o 
   6  12   1      601.68      602.90     30.71 o 
   7  12   1      227.23      353.79     21.20 o 
   8  12   1     3149.90     2703.31     50.52 o 
   9  12   1      820.09      768.37     25.44 o 
  10  12   1      374.00      400.01     23.21 o 
  11  12   1      119.88      128.30     17.51 o 
  12  12   1      957.98      732.99     42.59 o 
  13  12   1        8.39       22.59     14.46 o 
  14  12   1      244.43      271.89     30.91 o 
  15  12   1      854.01      870.27     82.36 o 
  16  12   1      465.13      448.00     70.39 o 
  17  12   1     1448.21     1425.65     56.33 o 
  18  12   1       21.96       -3.58     37.12 o 
  19  12   1       11.87      -20.37     47.73 o 
  20  12   1     1293.68     1176.67     56.28 o 
  21  12   1      184.40      169.25     38.37 o 
  22  12   1       51.16       89.67     34.60 o 
  23  12   1       38.78       52.49     36.93 o 
  24  12   1      300.27      294.99     44.53 o 
  25  12   1      101.03      110.25     46.31 o 
  26  12   1      242.19      207.34     53.51 o 
  27  12   1       61.12       27.95     47.72 o 
  28  12   1      219.76      236.70     59.05 o 
  29  12   1      245.78      310.51     64.21 o 
  30  12   1      542.37      618.41     79.01 o 
   0  13   1     1645.38     1408.89     35.06 o 
   1  13   1     2930.92     2921.90     40.98 o 
   2  13   1      485.81      578.40     26.34 o 
   3  13   1      812.02      925.42     28.40 o 
   4  13   1     3789.38     3136.40     54.10 o 
   5  13   1      641.12      701.03     28.95 o 
   6  13   1      241.66      219.67     18.85 o 
   7  13   1      498.97      504.86     24.52 o 
   8  13   1      178.41      175.96     19.09 o 
   9  13   1      877.31      800.33     26.56 o 
  10  13   1      346.49      302.07     21.57 o 
  11  13   1      197.05      215.36     20.02 o 
  12  13   1     1730.56     1656.94     53.04 o 
  13  13   1     1268.02     1119.30     34.46 o 
  14  13   1      848.16      846.09     42.19 o 
  15  13   1      842.56      888.53     44.76 o 
  16  13   1      109.43      156.81     29.94 o 
  17  13   1     1326.95     1259.29     72.49 o 
  18  13   1      578.65      545.16     43.95 o 
  19  13   1      183.14      208.25     35.92 o 
  20  13   1      640.88      620.44     74.21 o 
  21  13   1      222.52      280.20     40.97 o 
  22  13   1      425.28      398.08     45.40 o 
  23  13   1      119.51       68.48     36.34 o 
  24  13   1      160.63      176.23     40.59 o 
  25  13   1       74.38       55.74     37.11 o 
  26  13   1       64.52      -29.22     86.11 o 
  27  13   1       30.96      -25.02     44.09 o 
  28  13   1       31.14       20.67     48.00 o 
  29  13   1      113.67      106.68     55.43 o 
  30  13   1       22.40      -26.12     63.37 o 
   1  14   1     3984.23     3341.16     45.42 o 
   2  14   1      711.46      814.05     37.12 o 
   3  14   1     3734.02     3847.95     61.56 o 
   4  14   1       25.77       68.42     15.16 o 
   5  14   1     5913.48     6152.29     88.76 o 
   6  14   1      987.92      877.96     29.47 o 
   7  14   1     1848.37     1614.44     38.80 o 
   8  14   1     2395.58     2103.12     40.81 o 
   9  14   1     1399.51     1332.12     35.95 o 
  10  14   1      341.05      380.28     23.86 o 
  11  14   1     1977.00     1669.44     54.00 o 
  12  14   1      699.57      741.73     33.62 o 
  13  14   1      483.22      483.10     37.54 o 
  14  14   1      163.01      209.02     30.22 o 
  15  14   1     1234.34     1252.77     51.55 o 
  16  14   1      570.41      640.47     66.93 o 
  17  14   1      836.85      897.86     65.59 o 
  18  14   1     1268.68     1287.92     57.16 o 
  19  14   1      388.34      504.50     57.00 o 
  20  14   1      371.74      365.83     42.37 o 
  21  14   1       93.11      115.34     43.73 o 
  22  14   1      969.43      942.42     86.75 o 
  23  14   1       93.24       31.24     34.26 o 
  24  14   1       65.54       86.55     37.67 o 
  25  14   1      331.18      433.54     51.26 o 
  26  14   1       65.17       54.25     46.65 o 
  27  14   1       24.43       22.74     47.85 o 
  28  14   1      134.70      121.75     55.35 o 
  29  14   1       49.23        6.08     64.13 o 
   0  15   1     1740.92     1481.49     41.98 o 
   1  15   1     2951.02     3091.16     48.65 o 
   2  15   1     1311.20     1447.39     34.52 o 
   3  15   1      305.80      389.68     22.74 o 
   4  15   1     5235.19     4168.35     66.64 o 
   5  15   1      101.39      156.66     18.60 o 
   6  15   1      173.07      243.36     20.05 o 
   7  15   1       31.99       29.88     13.45 o 
   8  15   1     1559.84     1479.07     38.02 o 
   9  15   1     3039.28     3085.94     62.74 o 
  10  15   1      670.35      611.60     28.69 o 
  11  15   1     3862.76     3885.81     79.85 o 
  12  15   1      703.59      658.98     48.27 o 
  13  15   1      369.44      384.42     25.74 o 
  14  15   1     1298.15     1108.89     48.58 o 
  15  15   1     2177.26     2168.79     66.16 o 
  16  15   1      516.78      402.56     66.92 o 
  17  15   1     1402.25     1367.56     57.06 o 
  18  15   1      110.52      169.89     33.91 o 
  19  15   1        6.30      -18.63     33.11 o 
  20  15   1      787.21      871.29     67.07 o 
  21  15   1      484.99      570.50     80.27 o 
  22  15   1      145.20      174.34     40.41 o 
  23  15   1       62.65       83.70     37.12 o 
  24  15   1      423.07      408.60     50.47 o 
  25  15   1      930.76      908.12     65.91 o 
  26  15   1       85.24      140.21     43.40 o 
  27  15   1       15.31       -8.09     44.77 o 
  28  15   1      282.90      345.05     88.93 o 
  29  15   1      203.82      142.65     82.00 o 
   1  16   1      398.14      474.76     30.00 o 
   2  16   1     2662.24     2647.06     49.00 o 
   3  16   1     2496.22     2228.86     44.96 o 
   4  16   1      135.33      174.43     23.63 o 
   5  16   1      534.89      593.12     42.85 o 
   6  16   1       82.65       73.21     14.45 o 
   7  16   1     2066.94     1943.71     62.07 o 
   8  16   1      602.13      586.82     57.08 o 
   9  16   1      331.14      421.01     25.15 o 
  10  16   1     1093.70      896.79     32.69 o 
  11  16   1       49.74       56.07     17.82 o 
  12  16   1      347.95      335.09     25.07 o 
  13  16   1     2046.21     1911.37     47.29 o 
  14  16   1     1617.08     1561.43     56.37 o 
  15  16   1      553.17      673.24     79.23 o 
  16  16   1      192.63      161.42     46.82 o 
  17  16   1      590.57      721.55     83.40 o 
  18  16   1     1241.60     1189.83     56.97 o 
  19  16   1       67.12       66.00     52.82 o 
  20  16   1      431.18      429.09     46.15 o 
  21  16   1      790.50      838.82     86.78 o 
  22  16   1        7.30       34.49     33.64 o 
  23  16   1      144.99       86.48     39.38 o 
  24  16   1       70.56      109.57     40.30 o 
  25  16   1      300.18      315.95     50.07 o 
  26  16   1       52.56       19.47     41.07 o 
  27  16   1       24.00       52.05     62.92 o 
  28  16   1        3.30        0.70     61.63 o 
  29  16   1       68.23      206.91     81.42 o 
   0  17   1     8117.89     7069.28    131.83 o 
   1  17   1     1322.85     1078.08     25.25 o 
   2  17   1      229.62      308.58     23.52 o 
   3  17   1      156.15      159.03     17.82 o 
   4  17   1      228.11      266.60     20.58 o 
   5  17   1      232.35      174.32     18.73 o 
   6  17   1      233.65      247.13     21.21 o 
   7  17   1      213.23      305.35     22.48 o 
   8  17   1      194.40      245.12     37.82 o 
   9  17   1      637.41      592.68     33.45 o 
  10  17   1      356.24      412.55     26.39 o 
  11  17   1     1624.26     1389.86     43.69 o 
  12  17   1      482.14      513.90     33.78 o 
  13  17   1     2561.05     2215.26     51.86 o 
  14  17   1      359.88      418.39     37.35 o 
  15  17   1      645.57      690.92     45.20 o 
  16  17   1     1086.14     1030.05     59.17 o 
  17  17   1      381.92      368.19     68.84 o 
  18  17   1       23.51      -17.71     28.20 o 
  19  17   1       68.29       81.22     33.80 o 
  20  17   1      463.14      413.60     70.77 o 
  21  17   1       46.35       93.10     35.70 o 
  22  17   1      588.62      588.24     53.96 o 
  23  17   1      251.70      320.02     48.40 o 
  24  17   1       57.93       42.06     38.23 o 
  25  17   1       18.48      -29.82     52.90 o 
  26  17   1       66.08      101.51     50.94 o 
  27  17   1      409.48      370.35     89.48 o 
  28  17   1      321.90      372.96     90.66 o 
  29  17   1      156.73      131.60     76.47 o 
   1  18   1     3009.57     3129.90     49.71 o 
   2  18   1      236.31      227.39     15.31 o 
   3  18   1      532.63      551.19     25.49 o 
   4  18   1      327.32      322.38     26.17 o 
   5  18   1      403.22      461.67     30.26 o 
   6  18   1     3552.38     2952.98     56.21 o 
   7  18   1      382.93      457.77     31.95 o 
   8  18   1     1589.62     1433.58     40.34 o 
   9  18   1      198.85      219.09     39.32 o 
  10  18   1      474.21      487.43     39.00 o 
  11  18   1      150.96      204.40     22.95 o 
  12  18   1       23.90       46.32     19.85 o 
  13  18   1      367.79      346.77     27.36 o 
  14  18   1      504.94      540.32     41.22 o 
  15  18   1      355.74      361.52     38.02 o 
  16  18   1      715.97      699.89     47.99 o 
  17  18   1      352.91      250.97     37.42 o 
  18  18   1       93.94       81.90     32.41 o 
  19  18   1      188.05      187.69     37.11 o 
  20  18   1      251.04      295.44     45.62 o 
  21  18   1      113.71       71.19     37.15 o 
  22  18   1      143.29      166.70     40.35 o 
  23  18   1       34.34       49.38     47.63 o 
  24  18   1      188.86      305.01     50.54 o 
  25  18   1      106.41       63.14     48.47 o 
  26  18   1      130.44      153.40     58.62 o 
  27  18   1      230.21      260.21     83.74 o 
  28  18   1       18.59      100.44     73.93 o 
   0  19   1     1576.97     1305.77     40.83 o 
   1  19   1      543.21      487.37     35.92 o 
   2  19   1     1138.62     1160.33     29.97 o 
   3  19   1     1248.02     1147.72     33.34 o 
   4  19   1     1287.65     1036.17     32.61 o 
   5  19   1      770.55      674.74     35.32 o 
   6  19   1      387.17      475.36     27.13 o 
   7  19   1      623.80      607.02     39.64 o 
   8  19   1     1877.82     1738.37    101.52 o 
   9  19   1      293.65      387.08     26.58 o 
  10  19   1      542.59      630.40     33.76 o 
  11  19   1      408.62      441.29     47.27 o 
  12  19   1      448.38      476.76     33.76 o 
  13  19   1     1953.75     1659.11     46.95 o 
  14  19   1       41.52       11.74     25.42 o 
  15  19   1       12.69       16.18     26.38 o 
  16  19   1      375.40      367.49     40.06 o 
  17  19   1      500.16      493.61     44.95 o 
  18  19   1      496.23      401.49     43.93 o 
  19  19   1       75.39       47.90     34.19 o 
  20  19   1      213.73      223.73     41.05 o 
  21  19   1       47.14       57.32     35.56 o 
  22  19   1       85.51       83.02     38.98 o 
  23  19   1      197.65      173.42     45.84 o 
  24  19   1       29.16      -13.83     44.75 o 
  25  19   1       37.80       77.65     48.71 o 
  26  19   1      179.08      263.16     62.10 o 
  27  19   1       36.89       56.00     68.54 o 
  28  19   1       26.97       36.21     67.95 o 
   1  20   1      318.91      265.79     16.06 o 
   2  20   1     2448.43     2458.49     58.92 o 
   3  20   1      611.00      627.28     52.39 o 
   4  20   1      292.23      311.81     26.52 o 
   5  20   1       49.10       38.47     16.71 o 
   6  20   1      742.41      759.35     31.65 o 
   7  20   1     1143.77     1131.20     36.99 o 
   8  20   1      538.24      583.72     30.52 o 
   9  20   1     3309.75     2806.83     95.32 o 
  10  20   1     1021.14     1141.25     39.17 o 
  11  20   1      465.11      421.83     29.28 o 
  12  20   1     2009.45     2093.63     52.79 o 
  13  20   1     3835.61     3719.82     73.08 o 
  14  20   1      178.74      230.67     33.81 o 
  15  20   1       27.09       12.85     36.01 o 
  16  20   1      364.16      389.16     41.62 o 
  17  20   1      478.41      471.24     78.89 o 
  18  20   1      198.35      238.22     86.16 o 
  19  20   1      388.67      378.71     45.91 o 
  20  20   1      158.20      160.08     45.98 o 
  21  20   1      121.16      125.17     41.07 o 
  22  20   1      244.59      352.25     57.17 o 
  23  20   1       68.46       27.08     44.55 o 
  24  20   1       95.89      126.14     51.76 o 
  25  20   1       26.82       16.99     64.96 o 
  26  20   1      482.06      479.55     71.50 o 
  27  20   1       41.09       43.50     64.96 o 
   0  21   1     2287.08     2200.75     87.20 o 
   1  21   1      928.18      832.69     36.23 o 
   2  21   1      191.56      253.05     22.51 o 
   3  21   1      339.03      344.21     25.97 o 
   4  21   1     2489.09     2363.01     53.48 o 
   5  21   1      721.89      711.50     33.22 o 
   6  21   1     1412.29     1428.56     40.85 o 
   7  21   1      913.59      846.60     33.50 o 
   8  21   1      490.41      442.42     28.90 o 
   9  21   1     2002.73     2119.42     70.37 o 
  10  21   1     2511.90     2018.04     51.32 o 
  11  21   1      688.23      712.93     34.92 o 
  12  21   1      381.96      347.56     37.27 o 
  13  21   1     1365.45     1275.78     43.94 o 
  14  21   1      890.46      865.98     50.09 o 
  15  21   1     1300.97     1327.48     60.80 o 
  16  21   1       81.25       64.68     31.29 o 
  17  21   1      249.67      181.99     81.70 o 
  18  21   1      353.17      360.11     43.73 o 
  19  21   1       46.73       48.85     34.33 o 
  20  21   1      337.47      336.24     46.75 o 
  21  21   1       18.82       31.00     41.13 o 
  22  21   1      243.51      275.89     55.58 o 
  23  21   1       71.43      105.11     50.14 o 
  24  21   1       74.09       73.47     49.64 o 
  25  21   1      203.63      189.92     58.33 o 
  26  21   1      134.02       43.38     52.20 o 
  27  21   1       69.63      113.55     73.31 o 
   1  22   1      160.82      139.67     35.83 o 
   2  22   1       72.75       87.96     19.08 o 
   3  22   1      283.92      301.58     25.28 o 
   4  22   1     1757.10     1712.53     48.85 o 
   5  22   1      367.54      459.73     27.79 o 
   6  22   1      372.67      454.60     28.21 o 
   7  22   1     1073.02     1049.00     37.46 o 
   8  22   1     4023.27     3624.13     69.35 o 
   9  22   1      486.43      471.18     30.65 o 
  10  22   1     1533.73     1538.82     45.81 o 
  11  22   1      405.51      378.17     30.18 o 
  12  22   1       87.92      119.14     23.85 o 
  13  22   1        7.42       35.79     22.13 o 
  14  22   1      109.80      113.19     31.66 o 
  15  22   1      509.14      486.87     44.63 o 
  16  22   1     2332.96     2123.99     73.12 o 
  17  22   1      149.62      181.64     37.72 o 
  18  22   1      625.08      630.84     51.25 o 
  19  22   1       15.08       -8.87     38.60 o 
  20  22   1      436.17      343.98     57.09 o 
  21  22   1      154.27      125.83     50.10 o 
  22  22   1       47.29       54.11     46.65 o 
  23  22   1       31.61       23.57     47.15 o 
  24  22   1      265.65      251.98     60.51 o 
  25  22   1       36.42       78.78     52.61 o 
  26  22   1      223.31      239.58     63.23 o 
  27  22   1       41.12      -14.25     65.17 o 
   0  23   1     1416.07     1359.81     87.99 o 
   1  23   1     2423.80     1906.06     49.44 o 
   2  23   1     1958.94     1806.83     48.99 o 
   3  23   1     1221.39     1178.32     40.37 o 
   4  23   1       65.47       60.67     25.04 o 
   5  23   1     2279.56     1842.82     46.48 o 
   6  23   1     3524.02     3119.18     62.64 o 
   7  23   1      169.42      195.88     34.45 o 
   8  23   1      442.07      435.22     30.62 o 
   9  23   1      646.06      655.03     34.76 o 
  10  23   1     2767.06     2772.86     62.13 o 
  11  23   1      572.02      547.68     34.30 o 
  12  23   1      867.85      839.40     51.93 o 
  13  23   1      896.76      901.23     55.22 o 
  14  23   1      804.14      849.19     51.73 o 
  15  23   1      511.24      462.75     78.59 o 
  16  23   1     1411.06     1318.69     60.74 o 
  17  23   1      884.28      937.55     59.22 o 
  18  23   1      218.38      217.63     49.05 o 
  19  23   1       90.51       77.04     43.58 o 
  20  23   1      566.59      609.64     66.65 o 
  21  23   1       99.74      114.13     49.66 o 
  22  23   1       78.37      103.80     50.06 o 
  23  23   1      179.51      121.30     51.67 o 
  24  23   1      181.43      211.93    114.21 o 
  25  23   1       50.25       47.22     61.44 o 
  26  23   1       50.34        0.73     81.92 o 
   1  24   1      345.36      392.79     44.53 o 
   2  24   1     1462.55     1276.61     56.14 o 
   3  24   1      260.28      338.09     29.82 o 
   4  24   1     1205.19     1126.59     41.85 o 
   5  24   1     1499.72     1468.33     47.97 o 
   6  24   1      707.63      590.68     32.00 o 
   7  24   1       48.13       45.53     20.68 o 
   8  24   1       31.10       28.58     20.89 o 
   9  24   1      226.56      256.48     27.32 o 
  10  24   1      971.40     1002.93     41.17 o 
  11  24   1      562.98      648.58     36.80 o 
  12  24   1      294.65      367.73     32.67 o 
  13  24   1     1709.67     1711.62     63.22 o 
  14  24   1     1135.60     1078.65    108.57 o 
  15  24   1      434.89      432.63     62.00 o 
  16  24   1      277.87      225.98     46.28 o 
  17  24   1      124.76       85.30     43.00 o 
  18  24   1      440.43      564.17     62.17 o 
  19  24   1      108.54       79.85     43.62 o 
  20  24   1       28.57       85.53     44.98 o 
  21  24   1      162.53      147.10     53.93 o 
  22  24   1      131.93      251.19     57.25 o 
  23  24   1       15.58       17.84     48.10 o 
  24  24   1      656.19      663.77    174.62 o 
  25  24   1       88.82      123.79     57.17 o 
  26  24   1      153.96      150.39     81.36 o 
   0  25   1     1960.19     1536.00     98.12 o 
   1  25   1      606.36      448.62     48.31 o 
   2  25   1       93.31       49.92     48.86 o 
   3  25   1      496.15      691.56     80.34 o 
   4  25   1     1560.40     1405.37     49.49 o 
   5  25   1     1222.16     1122.59     44.05 o 
   6  25   1     1472.16     1311.69     48.16 o 
   7  25   1     1585.88     1379.20     43.93 o 
   8  25   1      474.45      445.69     31.62 o 
   9  25   1     1641.64     1701.93     49.80 o 
  10  25   1      166.39      213.77     46.23 o 
  11  25   1     1702.82     1654.66     52.22 o 
  12  25   1      247.93      252.50     30.36 o 
  13  25   1      142.98      183.02     34.72 o 
  14  25   1      232.32      202.25     36.84 o 
  15  25   1       27.12       16.51     36.68 o 
  16  25   1       95.07      136.73     43.48 o 
  17  25   1      171.27      136.62     45.00 o 
  18  25   1      263.38      323.53     60.55 o 
  19  25   1      116.46       95.98     46.18 o 
  20  25   1      423.74      484.51     63.66 o 
  21  25   1      137.92       88.81     92.28 o 
  22  25   1      222.72      338.54     63.16 o 
  23  25   1        5.09        4.29     48.91 o 
  24  25   1       17.41      -71.30     81.87 o 
  25  25   1       81.90      125.23     58.00 o 
   1  26   1      276.25      301.40     45.05 o 
   2  26   1     1054.83      918.24     61.00 o 
   3  26   1      103.04       97.34     49.99 o 
   4  26   1      284.31      361.28     47.50 o 
   5  26   1      235.76      275.50     35.35 o 
   6  26   1      943.85      938.30     44.36 o 
   7  26   1      133.93      124.02     42.00 o 
   8  26   1      997.19      970.02     40.44 o 
   9  26   1     1055.67      959.90     41.99 o 
  10  26   1      244.37      247.58     29.51 o 
  11  26   1      441.40      401.97     34.40 o 
  12  26   1       62.39       32.81     25.14 o 
  13  26   1      424.13      448.59     50.76 o 
  14  26   1      566.51      655.00     66.73 o 
  15  26   1      520.89      516.01     57.25 o 
  16  26   1       33.63      -10.29     35.41 o 
  17  26   1      142.69      140.87     44.89 o 
  18  26   1       76.30      103.90     44.60 o 
  19  26   1      251.14      263.18     53.75 o 
  20  26   1        2.02      -49.93     40.54 o 
  21  26   1       30.62      -16.33     44.19 o 
  22  26   1       63.27       57.29     48.02 o 
  23  26   1       68.67       60.89     83.95 o 
  24  26   1      204.35      197.58     60.73 o 
  25  26   1      486.46      533.43     77.76 o 
   0  27   1      545.16      603.86     79.15 o 
   1  27   1      269.36      306.10     46.16 o 
   2  27   1       93.50       76.66     37.66 o 
   3  27   1      140.33       77.45     38.46 o 
   4  27   1      600.21      777.75    104.70 o 
   5  27   1      363.54      337.51     48.92 o 
   6  27   1      631.22      670.96     57.77 o 
   7  27   1      571.91      509.51     37.98 o 
   8  27   1      468.56      429.20     33.37 o 
   9  27   1       52.43       30.49     23.60 o 
  10  27   1      573.67      612.37     39.03 o 
  11  27   1      144.52      123.49     29.05 o 
  12  27   1       26.37       10.76     29.34 o 
  13  27   1       56.23       54.25     34.13 o 
  14  27   1      888.35      795.95     64.88 o 
  15  27   1      521.20      399.53     78.11 o 
  16  27   1       80.57       72.98     47.50 o 
  17  27   1       96.63       95.13     43.44 o 
  18  27   1      252.39      292.69     54.40 o 
  19  27   1       47.09      148.77     94.11 o 
  20  27   1       54.83       75.93     91.30 o 
  21  27   1       13.27       36.48     43.77 o 
  22  27   1      250.26      232.40     59.25 o 
  23  27   1      271.39      319.80     65.67 o 
  24  27   1       14.12       17.81     48.75 o 
   1  28   1        2.75      -14.98     33.95 o 
   2  28   1      190.93      221.21     44.99 o 
   3  28   1       18.68       -6.90     34.87 o 
   4  28   1     1106.51     1060.79     67.64 o 
   5  28   1       23.78       73.66     48.79 o 
   6  28   1      959.56      980.00     70.61 o 
   7  28   1      313.73      310.45     34.02 o 
   8  28   1       23.38      -18.48     24.47 o 
   9  28   1      553.63      559.95     37.52 o 
  10  28   1       11.67        1.05     26.56 o 
  11  28   1       71.65       45.49     30.07 o 
  12  28   1       12.36       52.34     28.82 o 
  13  28   1      202.42      207.23     44.53 o 
  14  28   1      261.18      271.21     48.71 o 
  15  28   1      471.98      510.32     58.80 o 
  16  28   1      316.76      339.06     54.59 o 
  17  28   1      152.61      171.93     66.67 o 
  18  28   1        0.84      -39.20     45.36 o 
  19  28   1      317.09      213.45     53.41 o 
  20  28   1      640.17      758.19     76.49 o 
  21  28   1       28.55       59.60     49.06 o 
  22  28   1      402.89      364.79    168.88 o 
  23  28   1        3.04      -18.84     49.21 o 
  24  28   1        8.62       35.93     64.61 o 
   0  29   1      549.64      553.89     80.46 o 
   1  29   1      459.70      341.12     51.84 o 
   2  29   1      965.85      819.56    260.72 o 
   3  29   1      445.40      483.13     59.13 o 
   4  29   1      383.67      400.65     53.70 o 
   5  29   1      900.70      876.32     69.39 o 
   6  29   1       53.20       68.58     57.85 o 
   7  29   1     1238.06     1161.23     72.58 o 
   8  29   1      170.89      187.39     32.55 o 
   9  29   1      297.04      349.61     42.68 o 
  10  29   1       17.67        8.06     27.95 o 
  11  29   1      381.17      432.12     42.39 o 
  12  29   1      264.75      295.04     39.10 o 
  13  29   1      301.16      366.22     50.77 o 
  14  29   1      752.50      987.94     70.87 o 
  15  29   1      234.21      241.37     51.14 o 
  16  29   1      160.30      148.69     47.82 o 
  17  29   1      221.84      261.68     59.70 o 
  18  29   1      177.34      176.66     51.14 o 
  19  29   1      254.14      303.08     58.29 o 
  20  29   1      396.97      473.48     68.54 o 
  21  29   1       19.26       22.85     48.14 o 
  22  29   1       28.96      -57.39     47.12 o 
  23  29   1      451.20      499.78    113.83 o 
   1  30   1      386.38      298.99     53.22 o 
   2  30   1      405.33      343.60     53.51 o 
   3  30   1      833.59      860.18    160.91 o 
   4  30   1      336.09      399.20     72.21 o 
   5  30   1      158.38      125.98     46.24 o 
   6  30   1      930.80      992.11     75.44 o 
   7  30   1      589.52      644.55     66.19 o 
   8  30   1      327.89      370.62     88.31 o 
   9  30   1      283.29      246.76     52.03 o 
  10  30   1      298.09      233.79     37.21 o 
  11  30   1      430.82      479.76     55.01 o 
  12  30   1      203.04      185.91     43.87 o 
  13  30   1      139.61      166.93     47.19 o 
  14  30   1       62.71      133.44     43.12 o 
  15  30   1      225.58      256.87     50.19 o 
  16  30   1       60.41       -8.98    137.70 o 
  17  30   1       84.79       80.18     45.09 o 
  18  30   1      409.29      328.94     59.14 o 
  19  30   1      142.55      100.21     93.10 o 
  20  30   1       20.21       94.79     49.51 o 
  21  30   1        7.73      -16.84     46.72 o 
  22  30   1      129.76      126.50     57.21 o 
   0  31   1     1027.56      849.37    100.67 o 
   1  31   1       42.41       88.48     44.15 o 
   2  31   1      505.14      409.88     56.94 o 
   3  31   1      157.61      132.78     46.15 o 
   4  31   1     1175.74     1139.43     99.88 o 
   5  31   1      236.18      271.38     53.75 o 
   6  31   1      452.27      453.90     60.20 o 
   7  31   1      317.26      447.50     60.94 o 
   8  31   1      699.44      593.00     65.30 o 
   9  31   1      199.11      321.11     55.54 o 
  10  31   1      248.95      164.83     50.53 o 
  11  31   1      397.88      461.78     45.68 o 
  12  31   1      928.95      930.84     69.22 o 
  13  31   1      165.53      133.19     50.12 o 
  14  31   1      149.58      176.48     67.06 o 
  15  31   1      117.54      142.29     78.92 o 
  16  31   1       49.04       62.00     43.89 o 
  17  31   1      176.19      256.83     56.70 o 
  18  31   1      447.54      449.69     63.91 o 
  19  31   1      535.09      466.37     68.36 o 
  20  31   1       46.52       48.41     49.00 o 
  21  31   1       48.48       21.65     51.57 o 
   1  32   1      166.74      109.53     48.13 o 
   2  32   1      325.59      309.50     55.53 o 
   3  32   1       16.47       66.76     45.04 o 
   4  32   1      264.24      126.16     74.95 o 
   5  32   1      206.73      148.60     51.40 o 
   6  32   1     1911.38     1660.67     85.45 o 
   7  32   1       98.74      125.83     48.91 o 
   8  32   1       74.85       62.03     69.01 o 
   9  32   1      332.95      329.83     58.64 o 
  10  32   1      104.42       14.23     58.42 o 
  11  32   1       63.55       35.05     47.89 o 
  12  32   1       21.51      -31.30     74.25 o 
  13  32   1      446.10      579.67     61.51 o 
  14  32   1       88.35       39.15     41.36 o 
  15  32   1      495.98      424.55     59.67 o 
  16  32   1       84.71       57.03     46.45 o 
  17  32   1       28.61      -15.87     41.62 o 
  18  32   1       28.98       13.08     45.52 o 
  19  32   1      270.88      319.15     61.89 o 
  20  32   1       99.78      209.42    134.67 o 
  21  32   1      165.15       57.17     72.30 o 
   0  33   1      449.33      322.80     84.99 o 
   1  33   1      285.75      330.54     57.87 o 
   2  33   1       18.07      -51.47     39.79 o 
   3  33   1      890.90      883.21    115.32 o 
   4  33   1      105.85      123.83     49.64 o 
   5  33   1      140.86      150.55     51.19 o 
   6  33   1      320.03      401.83     63.25 o 
   7  33   1      289.64      379.77     61.91 o 
   8  33   1      315.58      272.98     57.66 o 
   9  33   1      206.43      251.82     56.81 o 
  10  33   1      271.67      308.25     72.33 o 
  11  33   1       23.30      -21.74     66.48 o 
  12  33   1       91.09      153.30     83.40 o 
  13  33   1      386.24      361.56     98.97 o 
  14  33   1      555.73      587.43    110.72 o 
  15  33   1      171.83      102.13     47.57 o 
  16  33   1       48.46       28.80     45.10 o 
  17  33   1       27.97       58.86     47.39 o 
  18  33   1      114.55      170.08     56.38 o 
  19  33   1       29.04       35.05     58.50 o 
  20  33   1       28.00      -22.12     47.73 o 
   1  34   1      273.73      175.62     55.37 o 
   2  34   1      412.60      293.52     62.03 o 
   3  34   1        3.86      -39.21     41.43 o 
   4  34   1      404.41      377.57     62.27 o 
   5  34   1      185.86      157.39     54.21 o 
   6  34   1       42.77       60.28     48.78 o 
   7  34   1      490.70      514.58     69.19 o 
   8  34   1       12.69       13.48     47.96 o 
   9  34   1       32.50       20.48     49.38 o 
  10  34   1      148.93       84.42     55.46 o 
  11  34   1       53.26       68.33     83.12 o 
  12  34   1      179.29      151.26     87.22 o 
  13  34   1       28.78        9.21     84.80 o 
  14  34   1      115.85       51.63     79.20 o 
  15  34   1      252.19      254.70    102.07 o 
  16  34   1      233.98      170.55     99.92 o 
  17  34   1      119.21      101.90     50.64 o 
  18  34   1      160.99       95.14     57.15 o 
  19  34   1       92.37       63.63     50.57 o 
   0  35   1      345.68      298.28     85.70 o 
   1  35   1      208.11      245.02     58.45 o 
   2  35   1       67.04       77.90     51.46 o 
   3  35   1      425.34      358.52     63.65 o 
   4  35   1        0.59       49.68     48.76 o 
   5  35   1      508.68      415.98     67.48 o 
   6  35   1       86.88       42.21     71.37 o 
   7  35   1      378.14      336.06     88.40 o 
   8  35   1        4.25      -65.53     44.80 o 
   9  35   1     1387.16     1268.81     88.67 o 
  10  35   1       60.06       43.57     51.52 o 
  11  35   1      480.50      548.46    114.51 o 
  12  35   1       51.11       12.63     80.06 o 
  13  35   1      295.85       87.71     86.15 o 
  14  35   1      273.06      234.54     97.61 o 
  15  35   1      177.26      166.62    100.60 o 
  16  35   1       38.51       16.15     88.72 o 
  17  35   1      330.59      390.40    116.69 o 
  18  35   1        9.64        7.10     92.00 o 
   1  36   1      384.67      403.00     93.26 o 
   2  36   1      128.69      116.41     65.22 o 
   3  36   1      314.22      247.74     60.78 o 
   4  36   1      258.90      282.00     63.16 o 
   5  36   1      686.73      819.77    138.78 o 
   6  36   1       51.51       18.14     52.19 o 
   7  36   1      362.30      508.79     71.91 o 
   8  36   1      100.60       81.29     57.32 o 
   9  36   1      256.92      209.20     62.43 o 
  10  36   1      166.01      141.81     58.89 o 
  11  36   1       50.38       71.05     84.00 o 
  12  36   1      304.83      287.82    102.92 o 
  13  36   1      248.17       80.72     87.60 o 
  14  36   1       34.65      -57.62     80.47 o 
  15  36   1      155.57      200.91     99.49 o 
  16  36   1       35.83      -31.39     89.78 o 
  17  36   1       43.95       82.17     97.26 o 
   0  37   1      454.60      456.05     99.98 o 
   1  37   1      194.96      221.52    108.57 o 
   2  37   1      471.40      445.93     69.97 o 
   3  37   1       25.60      -46.57     49.94 o 
   4  37   1       70.25       26.17     53.67 o 
   5  37   1      188.97      125.69     59.87 o 
   6  37   1      362.79      274.82     64.89 o 
   7  37   1      185.00      100.90     72.88 o 
   8  37   1      713.63      650.61     80.13 o 
   9  37   1      371.41      376.00     83.99 o 
  10  37   1       83.65        1.51     53.39 o 
  11  37   1      103.98       66.50     90.81 o 
  12  37   1      192.72       54.06     95.71 o 
  13  37   1      216.96      192.37     98.28 o 
  14  37   1        4.32       58.88     88.89 o 
  15  37   1       51.19       28.44     92.08 o 
  16  37   1      107.20       95.79    108.17 o 
   1  38   1      621.28      566.59    148.49 o 
   2  38   1      594.65      497.34     90.36 o 
   3  38   1      290.58      393.16     68.27 o 
   4  38   1       87.26       34.09     75.85 o 
   5  38   1      177.57      205.56     64.20 o 
   6  38   1       12.07       42.71     56.89 o 
   7  38   1      122.61       61.45     56.63 o 
   8  38   1        9.56      129.49     60.20 o 
   9  38   1       94.81       62.01     59.73 o 
  10  38   1      175.18       31.69     90.48 o 
  11  38   1      672.41      903.44    135.93 o 
  12  38   1       75.35      117.56     98.21 o 
  13  38   1       48.68       34.17     86.99 o 
  14  38   1      188.73      165.30    109.22 o 
   0  39   1      515.74      392.99    105.25 o 
   1  39   1      194.00      207.21     65.38 o 
   2  39   1      119.43      239.03     67.22 o 
   3  39   1       18.90      -12.36     54.86 o 
   4  39   1      513.80      416.08     98.89 o 
   5  39   1      225.89      300.04     69.20 o 
   6  39   1      332.47      261.82     81.62 o 
   7  39   1       42.64      -61.64     53.35 o 
   8  39   1      274.43      252.92     70.00 o 
   9  39   1       97.25        4.09     58.51 o 
  10  39   1      309.96      222.04    106.41 o 
  11  39   1       59.42      -29.76     82.93 o 
  12  39   1       12.01      -27.25     86.63 o 
  13  39   1      111.17      191.54    110.42 o 
   1  40   1      411.48      285.69     72.41 o 
   2  40   1      522.07      578.05    106.96 o 
   3  40   1      177.86      114.18     65.54 o 
   4  40   1      101.99       29.85     58.20 o 
   5  40   1       21.46       -0.79     56.98 o 
   6  40   1       98.93       99.36     61.94 o 
   7  40   1      187.34      130.76     65.68 o 
   8  40   1      307.92      306.01     74.76 o 
   9  40   1      286.93      148.86     68.42 o 
  10  40   1      552.29      596.32    131.87 o 
  11  40   1       73.19       79.41    103.10 o 
   0  41   1      771.17      793.07    128.61 o 
   1  41   1       36.42       50.22     63.51 o 
   2  41   1      240.32      162.30     67.36 o 
   3  41   1       64.51       31.62     92.75 o 
   4  41   1      185.65      177.40     70.46 o 
   5  41   1      416.82      354.58     77.48 o 
   6  41   1      113.01      101.86     68.32 o 
   7  41   1      108.36       43.04     67.28 o 
   8  41   1       59.45       38.11     65.90 o 
   9  41   1      115.41       45.43     97.95 o 
   1  42   1      596.93      557.22     87.03 o 
   2  42   1        4.14      -13.76     65.23 o 
   3  42   1      149.28       68.73     69.18 o 
   4  42   1      513.00      581.41    130.49 o 
   5  42   1      184.53      151.73     73.67 o 
   6  42   1      412.17      314.66     80.89 o 
   7  42   1      105.17      159.47    119.96 o 
   0  43   1      397.29      336.84    123.47 o 
   1  43   1      281.17      265.75     84.89 o 
   0   0   2     7496.89     7883.75    213.44 o 
   2   0   2     1070.05     1144.15     47.59 o 
   4   0   2      788.84      813.99     64.42 o 
   6   0   2     2047.74     2161.91     98.32 o 
   8   0   2    13314.64    13450.23    347.78 o 
  10   0   2      318.64      395.18     56.92 o 
  12   0   2       92.47       35.29     42.23 o 
  14   0   2      866.74      717.49     76.93 o 
  16   0   2     6878.67     5264.03    200.35 o 
  18   0   2      365.26      448.82     74.19 o 
  20   0   2      690.27      692.64     89.34 o 
  22   0   2      645.26      529.81     87.63 o 
  24   0   2      165.69       80.08     64.99 o 
  26   0   2      505.52      682.27    104.36 o 
  28   0   2      214.20      158.58     80.17 o 
   1   1   2     1033.40     1060.88     36.76 o 
   2   1   2      706.46      680.14     28.56 o 
   3   1   2      857.23      860.45     30.67 o 
   4   1   2     5582.90     6053.84    128.12 o 
   5   1   2     2174.50     2440.44     73.65 o 
   6   1   2     2074.86     1900.36     65.90 o 
   7   1   2     4536.33     4785.25    161.87 o 
   8   1   2     4421.51     4260.96    107.05 o 
   9   1   2      514.47      469.89     60.38 o 
  10   1   2      849.33      754.18     49.03 o 
  11   1   2      862.24      805.55    101.81 o 
  12   1   2      824.51      610.75    151.22 o 
  13   1   2      259.46      258.71     38.40 o 
  14   1   2     1592.45     1443.95     67.93 o 
  15   1   2      552.17      598.92     52.51 o 
  16   1   2     1273.84     1214.60     66.08 o 
  17   1   2      357.41      274.89     45.16 o 
  18   1   2     1060.37      996.12     89.48 o 
  19   1   2      162.17      111.76     39.80 o 
  20   1   2       43.88       72.30     39.35 o 
  21   1   2      102.87      128.07     68.05 o 
  22   1   2      213.77      210.86     49.48 o 
  23   1   2       59.08       72.12     44.32 o 
  24   1   2      102.85       98.18     46.75 o 
  25   1   2      260.34      291.53     58.57 o 
  26   1   2      757.00      628.90    135.65 o 
  27   1   2      419.42      242.89     58.99 o 
  28   1   2      183.69      159.71     57.29 o 
  29   1   2       18.14       73.81     54.18 o 
   0   2   2      259.26      310.08     32.04 o 
   1   2   2      490.49      423.70     24.50 o 
   2   2   2      546.08      612.12     27.81 o 
   3   2   2     1135.43     1067.05     33.11 o 
   4   2   2     2133.84     1963.91     64.19 o 
   5   2   2     6334.90     6291.65    133.40 o 
   6   2   2      587.67      634.56     47.13 o 
   7   2   2     1887.01     1986.59     75.43 o 
   8   2   2      552.48      467.89     40.37 o 
   9   2   2     2257.61     2106.24     72.47 o 
  10   2   2      786.40      688.48     48.73 o 
  11   2   2      170.90      104.91     52.29 o 
  12   2   2      981.13     1025.19     58.87 o 
  13   2   2      933.21      819.89     55.65 o 
  14   2   2     1462.57     1433.96     85.19 o 
  15   2   2      708.84      664.78     89.28 o 
  16   2   2       75.36       78.61     35.19 o 
  17   2   2     1866.26     1693.23     78.96 o 
  18   2   2     1104.63     1065.18     77.43 o 
  19   2   2      259.26      235.54     44.92 o 
  20   2   2      547.02      387.47     84.19 o 
  21   2   2      114.41      130.70     43.63 o 
  22   2   2       38.46       25.79     40.33 o 
  23   2   2      543.44      576.75     91.73 o 
  24   2   2      125.23       99.34     48.13 o 
  25   2   2       15.62       46.08     44.26 o 
  26   2   2       78.96       48.83     52.73 o 
  27   2   2      478.26      531.85     90.04 o 
  28   2   2      147.91      206.98     75.02 o 
  29   2   2       34.81       -8.21     50.85 o 
   1   3   2     1075.26     1120.62     53.19 o 
   2   3   2     1356.91     1185.58     33.46 o 
   3   3   2     1693.36     1668.47     36.34 o 
   4   3   2     1341.52     1273.48     54.59 o 
   5   3   2     2840.59     2674.61     63.44 o 
   6   3   2      811.20      722.84     36.14 o 
   7   3   2       25.93       42.43     20.91 o 
   8   3   2      271.70      294.31     35.36 o 
   9   3   2        2.33        3.58     19.92 o 
  10   3   2      266.67      292.46     29.93 o 
  11   3   2      247.84      274.39     31.11 o 
  12   3   2      598.63      673.40     50.40 o 
  13   3   2      271.99      283.75     51.94 o 
  14   3   2      452.48      325.83     57.40 o 
  15   3   2     2998.65     2739.80     94.30 o 
  16   3   2      607.45      584.12     52.80 o 
  17   3   2      358.83      328.72     75.38 o 
  18   3   2      129.61      142.63     41.00 o 
  19   3   2      643.39      543.67     56.35 o 
  20   3   2      170.18      156.92     44.92 o 
  21   3   2      125.67      200.08     48.12 o 
  22   3   2       67.98       50.51     42.04 o 
  23   3   2       21.94       -2.89     56.05 o 
  24   3   2      383.79      443.41     61.57 o 
  25   3   2       40.35       53.33     46.25 o 
  26   3   2       13.33      -47.87     79.27 o 
  27   3   2      332.89      386.09     72.96 o 
  28   3   2      232.26      182.28    109.58 o 
  29   3   2      281.50      108.59     67.21 o 
   0   4   2     3003.17     3232.79     66.50 o 
   1   4   2     2830.37     2869.62     58.21 o 
   2   4   2      181.15      194.32     19.66 o 
   3   4   2      890.06      904.48     34.69 o 
   4   4   2     1915.99     1604.96     60.89 o 
   5   4   2      696.29      816.32     38.00 o 
   6   4   2     1582.48     1881.23     53.67 o 
   7   4   2      498.73      615.36     36.09 o 
   8   4   2      470.09      442.08     46.18 o 
   9   4   2      253.41      319.00     30.81 o 
  10   4   2     1170.69     1049.63     44.55 o 
  11   4   2      619.62      624.51     39.54 o 
  12   4   2      496.55      457.68     36.43 o 
  13   4   2      110.37      108.27     26.50 o 
  14   4   2     1308.01     1185.15     50.99 o 
  15   4   2      481.40      420.13     47.13 o 
  16   4   2       41.27       32.43     33.59 o 
  17   4   2     1824.42     1774.53    133.63 o 
  18   4   2      253.98      290.35     46.00 o 
  19   4   2       21.07       58.02     37.51 o 
  20   4   2       70.72       13.42     36.38 o 
  21   4   2      153.53      185.99     47.55 o 
  22   4   2      223.91      175.97     47.84 o 
  23   4   2        2.83       -9.09     39.33 o 
  24   4   2      197.46      163.13    105.16 o 
  25   4   2      304.56      198.40     53.86 o 
  26   4   2       96.63      151.89     52.42 o 
  27   4   2       79.66      116.98     79.26 o 
  28   4   2      133.38      110.71     59.75 o 
  29   4   2        8.80      -53.15     71.00 o 
   1   5   2     1446.68     1292.45     28.98 o 
   2   5   2     1657.29     1609.33     32.03 o 
   3   5   2      138.91      158.54     15.61 o 
   4   5   2     5233.83     4620.00     75.01 o 
   5   5   2     2223.46     2080.45     56.55 o 
   6   5   2     1391.01     1496.85     48.22 o 
   7   5   2      327.49      312.22     29.42 o 
   8   5   2      448.25      487.35     51.80 o 
   9   5   2       37.73       43.79     21.53 o 
  10   5   2       98.72       95.46     24.56 o 
  11   5   2      100.75      106.80     25.47 o 
  12   5   2      878.14      785.51     43.43 o 
  13   5   2      998.29      934.39     45.95 o 
  14   5   2      152.65      176.76     30.40 o 
  15   5   2      272.37      333.64     36.33 o 
  16   5   2      898.71      870.00     51.12 o 
  17   5   2     1794.07     1634.30     78.25 o 
  18   5   2      320.66      386.85     50.79 o 
  19   5   2       24.76       71.56     38.80 o 
  20   5   2      207.56      185.88     46.09 o 
  21   5   2       26.41       27.05     39.81 o 
  22   5   2       79.05      108.22     45.03 o 
  23   5   2      281.61      220.51     51.75 o 
  24   5   2       14.84       19.19     54.18 o 
  25   5   2       67.58       76.93     47.46 o 
  26   5   2      114.55      183.87     53.39 o 
  27   5   2       25.51       -3.41     46.73 o 
  28   5   2      183.15      170.48     58.10 o 
  29   5   2      348.55      282.26     99.06 o 
   0   6   2     1939.86     1825.86     48.19 o 
   1   6   2        0.35        3.85     12.35 o 
   2   6   2     3251.29     3142.94     54.10 o 
   3   6   2     1251.03     1169.85     28.30 o 
   4   6   2    11875.79    11859.75    154.76 o 
   5   6   2     2030.86     2233.50     48.12 o 
   6   6   2      333.88      441.38     25.29 o 
   7   6   2      337.93      483.38     51.84 o 
   8   6   2      753.17      764.52     39.95 o 
   9   6   2      222.82      202.50     51.40 o 
  10   6   2      497.10      581.11     38.00 o 
  11   6   2      150.82      165.99     27.32 o 
  12   6   2      783.56      839.30     44.16 o 
  13   6   2      264.97      277.85     42.19 o 
  14   6   2     2529.51     2362.51     81.74 o 
  15   6   2       92.01      125.39     29.75 o 
  16   6   2      539.26      548.33     87.13 o 
  17   6   2      438.44      465.72     43.32 o 
  18   6   2      161.88      117.22     38.05 o 
  19   6   2       81.14       15.54     36.62 o 
  20   6   2      129.94       93.52     43.71 o 
  21   6   2      112.21      127.73     43.75 o 
  22   6   2       28.68        8.90     42.05 o 
  23   6   2      316.70      261.18     53.96 o 
  24   6   2      213.33      166.29     50.74 o 
  25   6   2       16.55      -14.94     41.96 o 
  26   6   2      359.56      317.73     61.45 o 
  27   6   2       22.86       63.28     50.15 o 
  28   6   2      151.79       64.52     95.77 o 
  29   6   2      114.69      133.96     67.26 o 
   1   7   2     1406.24     1413.51     30.20 o 
   2   7   2     1866.03     1765.96     33.62 o 
   3   7   2     1925.26     1836.78     37.06 o 
   4   7   2     4850.73     5021.67     80.16 o 
   5   7   2      479.40      580.16     46.01 o 
   6   7   2      695.84      795.39     30.68 o 
   7   7   2     2618.83     2249.51     48.11 o 
   8   7   2      272.59      248.49     20.19 o 
   9   7   2       29.91       18.91     21.10 o 
  10   7   2      170.89      168.75     27.39 o 
  11   7   2     1079.56     1083.76     47.29 o 
  12   7   2      632.29      594.32     40.91 o 
  13   7   2      559.87      517.87     40.28 o 
  14   7   2      287.13      356.35     52.41 o 
  15   7   2      112.52      152.16     32.63 o 
  16   7   2      258.99      208.20     35.66 o 
  17   7   2      562.27      601.45     47.07 o 
  18   7   2        7.62      -27.19     27.83 o 
  19   7   2      925.26      824.03    101.45 o 
  20   7   2      263.53      298.27     52.04 o 
  21   7   2       93.65      108.97     43.30 o 
  22   7   2      146.66      201.54     50.78 o 
  23   7   2        2.88        6.39     41.31 o 
  24   7   2      138.65      137.42     51.19 o 
  25   7   2      421.62      376.05     62.43 o 
  26   7   2       20.94       40.17     48.46 o 
  27   7   2      182.31      202.25     59.19 o 
  28   7   2       70.52       75.07     52.17 o 
  29   7   2       90.89       99.26     58.80 o 
   0   8   2      444.50      442.58     33.25 o 
   1   8   2      675.57      620.57     22.48 o 
   2   8   2     1735.53     1777.18     43.62 o 
   3   8   2      494.50      596.48     24.09 o 
   4   8   2      158.44      171.66     25.13 o 
   5   8   2      169.71      200.49     24.30 o 
   6   8   2     6076.22     6262.87     94.42 o 
   7   8   2     2829.95     2963.70     56.58 o 
   8   8   2     1659.71     1862.35     43.47 o 
   9   8   2     1604.18     1466.12     37.55 o 
  10   8   2       99.28       99.65     40.17 o 
  11   8   2      486.49      451.50     49.81 o 
  12   8   2      138.85      178.81     30.49 o 
  13   8   2      203.20      205.70     31.77 o 
  14   8   2       10.51       28.62     26.33 o 
  15   8   2      175.78      152.46     31.82 o 
  16   8   2      846.06      846.06     64.45 o 
  17   8   2       48.95       65.40     36.40 o 
  18   8   2       41.17       17.51     30.16 o 
  19   8   2      560.84      575.43     55.77 o 
  20   8   2       54.31       79.83     35.11 o 
  21   8   2      318.73      205.18     98.37 o 
  22   8   2      138.66      126.48     48.53 o 
  23   8   2      439.59      416.18     60.75 o 
  24   8   2        7.32       21.15     45.73 o 
  25   8   2       48.82       73.84     49.29 o 
  26   8   2       57.40      -24.44     45.57 o 
  27   8   2       51.56       69.01     51.95 o 
  28   8   2       77.24       12.46     50.33 o 
  29   8   2       74.83       40.48     61.41 o 
   1   9   2      687.61      662.25     22.59 o 
   2   9   2      336.56      345.03     29.40 o 
   3   9   2      159.77      205.31     17.37 o 
   4   9   2     3213.66     3154.63     59.92 o 
   5   9   2      777.56      702.40     30.51 o 
   6   9   2      138.44      153.57     20.70 o 
   7   9   2     4879.96     5291.73     96.22 o 
   8   9   2      184.86      188.00     20.08 o 
   9   9   2        7.25       16.69     15.12 o 
  10   9   2       83.04       44.16     22.97 o 
  11   9   2      478.04      421.11     35.64 o 
  12   9   2      193.03      156.42     29.63 o 
  13   9   2       16.35       -4.85     23.46 o 
  14   9   2      367.02      392.89     55.16 o 
  15   9   2      320.41      321.40     37.32 o 
  16   9   2       33.85       58.13     30.46 o 
  17   9   2      871.66      878.04     87.92 o 
  18   9   2       46.71       26.15     31.16 o 
  19   9   2       44.58       52.74     33.19 o 
  20   9   2      548.63      629.40     71.82 o 
  21   9   2      320.04      260.98     59.71 o 
  22   9   2      607.47      588.06     55.45 o 
  23   9   2       35.46       31.54     46.16 o 
  24   9   2     1371.04     1203.12    125.46 o 
  25   9   2      118.48      138.91     53.65 o 
  26   9   2      125.61       75.68     57.07 o 
  27   9   2      295.86      178.41     64.45 o 
  28   9   2      217.76      149.82     58.68 o 
  29   9   2       38.02      -22.65     50.12 o 
   0  10   2      321.00      442.43     28.51 o 
   1  10   2     2180.45     2162.80     37.07 o 
   2  10   2       40.82       64.35     13.75 o 
   3  10   2      180.28      174.87     16.80 o 
   4  10   2     3376.43     3079.41     58.95 o 
   5  10   2     1772.73     1772.49     44.47 o 
   6  10   2      869.97      861.23     32.99 o 
   7  10   2     1279.36     1389.53     39.59 o 
   8  10   2     2513.60     2283.08     49.46 o 
   9  10   2      379.16      345.13     33.50 o 
  10  10   2      459.98      530.77     49.21 o 
  11  10   2       34.41       19.90     23.06 o 
  12  10   2      317.71      408.63     36.97 o 
  13  10   2      966.30     1013.82     49.26 o 
  14  10   2      306.30      348.48     43.73 o 
  15  10   2     1646.81     1526.78     61.54 o 
  16  10   2      250.78      244.36     46.46 o 
  17  10   2      303.28      311.66     69.53 o 
  18  10   2      383.51      438.14     61.67 o 
  19  10   2      999.69     1089.59     73.22 o 
  20  10   2     1096.69     1069.13     64.81 o 
  21  10   2       91.93       36.77     36.88 o 
  22  10   2      419.15      465.30     51.91 o 
  23  10   2      277.94      287.11     47.17 o 
  24  10   2       46.73       66.11     49.37 o 
  25  10   2       52.87       -8.51     45.81 o 
  26  10   2      259.19      326.54     63.74 o 
  27  10   2      139.37      112.63     62.79 o 
  28  10   2       45.16       70.90     54.34 o 
  29  10   2      164.56       59.53     56.67 o 
   1  11   2      304.39      429.16     20.77 o 
   2  11   2     1592.09     1680.81     32.55 o 
   3  11   2      242.96      338.23     25.67 o 
   4  11   2     1870.04     1859.91     45.15 o 
   5  11   2      627.28      734.79     30.92 o 
   6  11   2      435.69      452.06     26.93 o 
   7  11   2      555.98      558.43     29.09 o 
   8  11   2      387.02      492.78     28.14 o 
   9  11   2      699.62      724.55     31.53 o 
  10  11   2      828.50      800.80     43.58 o 
  11  11   2     1313.52     1407.72     53.80 o 
  12  11   2       11.78       35.52     25.47 o 
  13  11   2     1154.03      995.47     59.98 o 
  14  11   2      106.34      120.28     30.97 o 
  15  11   2      425.02      452.69     56.22 o 
  16  11   2      602.50      709.31    104.18 o 
  17  11   2     1161.25     1003.54     57.05 o 
  18  11   2      758.42      771.85     54.26 o 
  19  11   2     1449.34     1248.96     63.41 o 
  20  11   2        5.37       -5.79     33.56 o 
  21  11   2      145.70      155.10     43.11 o 
  22  11   2      285.65      188.90     43.61 o 
  23  11   2      136.79       87.05     40.92 o 
  24  11   2      111.01      107.95     42.94 o 
  25  11   2      376.88      309.70     61.10 o 
  26  11   2      276.50      252.31     61.54 o 
  27  11   2        8.16        0.05     50.61 o 
  28  11   2      190.50      124.33     63.76 o 
   0  12   2     2507.45     2184.56     52.87 o 
   1  12   2     1042.26     1015.37     25.65 o 
   2  12   2      288.48      303.16     18.87 o 
   3  12   2      692.94      829.71     24.94 o 
   4  12   2     1268.01     1202.83     37.05 o 
   5  12   2      842.34      774.96     31.97 o 
   6  12   2     1255.71     1448.42     40.41 o 
   7  12   2      343.81      371.39     25.71 o 
   8  12   2      104.55      132.38     20.29 o 
   9  12   2     1947.28     2095.54     49.35 o 
  10  12   2     1037.53      995.48     47.83 o 
  11  12   2      477.31      469.62     68.71 o 
  12  12   2      700.68      785.77     62.23 o 
  13  12   2      237.07      244.39     41.17 o 
  14  12   2     2251.32     2044.85     68.40 o 
  15  12   2      966.72     1006.71     66.51 o 
  16  12   2       58.71       83.64     31.92 o 
  17  12   2       72.14       71.64     33.10 o 
  18  12   2      343.53      396.55     46.21 o 
  19  12   2      186.26      172.16     39.92 o 
  20  12   2      391.49      359.00     67.44 o 
  21  12   2       52.75       62.03     36.72 o 
  22  12   2      100.89       72.37     40.99 o 
  23  12   2       53.85      101.92     41.66 o 
  24  12   2        8.77       26.61     39.34 o 
  25  12   2       75.96       87.94     52.17 o 
  26  12   2       66.79       40.79     50.34 o 
  27  12   2      105.04       45.27     55.11 o 
  28  12   2      161.22      172.66     62.71 o 
   1  13   2      651.15      712.85     22.90 o 
   2  13   2      354.77      409.60     20.59 o 
   3  13   2      190.47      211.45     16.20 o 
   4  13   2     2079.04     1959.24     46.91 o 
   5  13   2      446.70      501.32     28.41 o 
   6  13   2      927.18     1073.13     36.47 o 
   7  13   2      820.88      768.78     33.08 o 
   8  13   2       63.35       64.05     18.98 o 
   9  13   2      381.82      472.19     37.31 o 
  10  13   2       69.04       60.31     25.31 o 
  11  13   2       73.06       72.40     33.79 o 
  12  13   2      170.22      152.04     31.13 o 
  13  13   2     1435.22     1560.71     59.72 o 
  14  13   2       36.64      -10.27     25.38 o 
  15  13   2     1400.87     1291.37     58.77 o 
  16  13   2       91.23      169.10     36.23 o 
  17  13   2      110.04      107.73     36.45 o 
  18  13   2      440.42      365.77     81.45 o 
  19  13   2      409.48      369.62     47.32 o 
  20  13   2      329.62      383.22     48.00 o 
  21  13   2       68.94       25.51     36.03 o 
  22  13   2       28.07        8.15     36.78 o 
  23  13   2       23.54      -10.75     39.07 o 
  24  13   2       36.86       81.00     42.92 o 
  25  13   2       65.43       47.52     47.86 o 
  26  13   2      149.76      176.26     59.00 o 
  27  13   2      146.55       80.05     56.09 o 
  28  13   2      116.21       45.01     56.30 o 
   0  14   2     1968.47     2131.63     52.30 o 
   1  14   2     1123.68     1099.70     26.79 o 
   2  14   2      239.85      285.49     17.96 o 
   3  14   2     1272.37     1248.22     38.04 o 
   4  14   2      570.36      701.61     40.69 o 
   5  14   2       93.83      112.19     21.45 o 
   6  14   2       48.46       43.33     18.30 o 
   7  14   2      157.01      161.93     26.09 o 
   8  14   2      109.94       94.81     20.56 o 
   9  14   2      566.77      626.56     33.27 o 
  10  14   2      191.07      272.23     32.91 o 
  11  14   2      345.81      368.58     37.67 o 
  12  14   2      520.74      609.00     60.84 o 
  13  14   2      470.22      471.43     69.25 o 
  14  14   2      199.83      142.06     31.99 o 
  15  14   2      784.46      752.01     65.97 o 
  16  14   2      829.91      739.27     52.52 o 
  17  14   2      162.60      129.57     36.72 o 
  18  14   2      287.65      323.36     44.59 o 
  19  14   2       48.26      109.75     37.70 o 
  20  14   2      103.96      125.07     48.96 o 
  21  14   2      259.74      266.00     68.42 o 
  22  14   2       52.99       75.66     40.82 o 
  23  14   2       41.86       19.43     40.23 o 
  24  14   2      321.29      301.09    109.49 o 
  25  14   2       27.77      -29.35     40.00 o 
  26  14   2      120.58       53.66     57.58 o 
  27  14   2       23.21      -61.11     47.82 o 
  28  14   2       38.67       47.37     56.15 o 
   1  15   2     1637.31     1594.27     33.75 o 
   2  15   2      341.37      429.56     45.23 o 
   3  15   2      407.20      503.55     38.44 o 
   4  15   2      547.33      536.84     46.22 o 
   5  15   2      868.63      900.44     34.67 o 
   6  15   2     2956.70     2906.13     60.45 o 
   7  15   2       15.81       12.45     24.10 o 
   8  15   2      457.91      469.77     29.96 o 
   9  15   2      446.78      541.12     31.05 o 
  10  15   2       98.96       84.22     26.88 o 
  11  15   2        2.81        4.69     42.11 o 
  12  15   2      354.81      359.39     38.78 o 
  13  15   2       21.11       29.13     27.32 o 
  14  15   2       11.71       14.89     31.07 o 
  15  15   2      187.25      185.41     36.27 o 
  16  15   2      551.47      486.39     47.00 o 
  17  15   2      547.76      504.43     75.73 o 
  18  15   2       70.36       84.26     36.67 o 
  19  15   2      309.73      286.51     44.81 o 
  20  15   2      283.30      339.48     48.11 o 
  21  15   2      736.05      575.77     56.38 o 
  22  15   2      286.72      316.14     60.21 o 
  23  15   2       84.37       31.63     40.14 o 
  24  15   2       10.84       48.51     46.88 o 
  25  15   2       37.37       59.68     42.87 o 
  26  15   2       83.95       17.72     49.71 o 
  27  15   2      250.88      213.77     53.08 o 
   0  16   2      509.45      517.23     30.21 o 
   1  16   2      343.60      399.96     25.72 o 
   2  16   2      196.35      235.01     23.09 o 
   3  16   2       35.52       45.12     18.70 o 
   4  16   2     1088.96     1124.02     37.76 o 
   5  16   2     1745.33     1829.89     47.07 o 
   6  16   2      972.72     1001.80     37.88 o 
   7  16   2       13.20       20.30     30.50 o 
   8  16   2        9.83       25.86     19.30 o 
   9  16   2      502.05      583.70     35.38 o 
  10  16   2      538.59      619.30     43.01 o 
  11  16   2      457.00      429.72     39.82 o 
  12  16   2     1046.95     1005.30     51.82 o 
  13  16   2      102.91      122.70     43.20 o 
  14  16   2      130.14      113.81     32.91 o 
  15  16   2     1146.37     1024.39     59.72 o 
  16  16   2      444.47      423.37     45.67 o 
  17  16   2       28.25       -1.33     34.90 o 
  18  16   2      260.29      294.44     51.49 o 
  19  16   2      493.35      457.06     51.54 o 
  20  16   2      253.88      281.92     47.43 o 
  21  16   2      149.51      113.71     43.13 o 
  22  16   2      278.84      297.68     50.49 o 
  23  16   2     1307.13     1157.45    127.25 o 
  24  16   2      292.08      300.82     51.63 o 
  25  16   2       19.89       22.55     43.76 o 
  26  16   2       96.60      143.38     49.85 o 
  27  16   2      298.70      192.14     52.82 o 
   1  17   2     1692.38     1523.98     40.98 o 
   2  17   2      798.94      745.16     32.69 o 
   3  17   2      385.63      457.77     36.70 o 
   4  17   2     1082.20     1021.90     43.35 o 
   5  17   2      223.70      271.17     25.59 o 
   6  17   2       39.98       25.62     19.76 o 
   7  17   2     2250.43     2065.77     52.11 o 
   8  17   2     1179.52     1253.00     47.79 o 
   9  17   2      359.84      284.50     27.84 o 
  10  17   2      658.95      732.85     45.59 o 
  11  17   2     1043.83     1098.16     52.41 o 
  12  17   2      374.85      341.38     38.72 o 
  13  17   2      232.02      231.62     36.07 o 
  14  17   2      229.78      249.42     46.07 o 
  15  17   2      137.90      110.86     41.54 o 
  16  17   2      448.27      406.11     46.50 o 
  17  17   2       35.59      -14.97     32.87 o 
  18  17   2       60.85       62.30     36.13 o 
  19  17   2        3.51       -3.42     34.79 o 
  20  17   2        4.37      -16.95     35.21 o 
  21  17   2      286.57      205.76     47.40 o 
  22  17   2      190.40      189.47     47.96 o 
  23  17   2       95.93      145.28     45.74 o 
  24  17   2       86.83       27.11     42.98 o 
  25  17   2      230.52      190.92     50.19 o 
  26  17   2      197.52       66.03     69.56 o 
  27  17   2       77.80       76.97     64.56 o 
   0  18   2      722.53      757.91     74.83 o 
   1  18   2      139.97      141.42     28.37 o 
   2  18   2      867.34      778.35     33.53 o 
   3  18   2      367.42      441.83     28.93 o 
   4  18   2       30.47       45.84     19.46 o 
   5  18   2       74.32       63.88     21.05 o 
   6  18   2      212.29      252.05     26.09 o 
   7  18   2      651.40      714.46     54.81 o 
   8  18   2     1786.35     1882.06     51.07 o 
   9  18   2     1401.59     1322.52     43.88 o 
  10  18   2      356.15      476.07     57.38 o 
  11  18   2     1525.59     1514.89     59.68 o 
  12  18   2      557.31      604.34     46.38 o 
  13  18   2        6.45       30.55     29.77 o 
  14  18   2      461.18      435.20     44.80 o 
  15  18   2      371.03      422.65     53.68 o 
  16  18   2      338.18      373.19     45.75 o 
  17  18   2      635.65      607.25     53.48 o 
  18  18   2      115.50      129.34     40.21 o 
  19  18   2       35.63       40.11     37.28 o 
  20  18   2      110.44      152.86     52.82 o 
  21  18   2        2.81       35.99     39.41 o 
  22  18   2      462.47      471.30     57.86 o 
  23  18   2       16.80       -8.73     39.85 o 
  24  18   2       38.14       54.07     45.33 o 
  25  18   2      108.54       86.54     56.23 o 
  26  18   2        5.60       38.23     54.52 o 
   1  19   2      368.34      416.64     37.18 o 
   2  19   2     1731.49     1675.60     61.83 o 
   3  19   2     1514.58     1507.17     43.77 o 
   4  19   2        8.80        7.70     18.64 o 
   5  19   2      470.01      428.39     36.53 o 
   6  19   2     1340.55     1319.29     42.88 o 
   7  19   2       51.06       39.86     21.24 o 
   8  19   2     1344.03     1224.70     43.12 o 
   9  19   2      215.77      204.01     47.47 o 
  10  19   2     1015.39     1031.82     53.42 o 
  11  19   2      466.52      445.72     41.66 o 
  12  19   2      127.95      153.37     33.92 o 
  13  19   2     1060.07     1042.13     56.11 o 
  14  19   2      243.00      245.92     39.72 o 
  15  19   2      152.18       80.88     34.65 o 
  16  19   2       18.78       66.99     36.04 o 
  17  19   2       79.41       28.34     35.11 o 
  18  19   2      681.82      639.12     56.82 o 
  19  19   2      214.20      206.94     85.06 o 
  20  19   2       45.41       82.08     40.61 o 
  21  19   2      144.29       73.46     43.76 o 
  22  19   2      444.94      429.95     56.49 o 
  23  19   2       37.10       -7.22     42.41 o 
  24  19   2      302.30      403.43     79.76 o 
  25  19   2       54.39       39.93     45.65 o 
  26  19   2      441.31      458.03     90.53 o 
   0  20   2     2542.63     2374.85    120.01 o 
   1  20   2       47.92       29.65     31.24 o 
   2  20   2     2463.93     2291.11     68.43 o 
   3  20   2      159.80      184.35     63.73 o 
   4  20   2      993.23     1160.95     40.79 o 
   5  20   2     2680.26     2400.11     60.87 o 
   6  20   2     1232.19     1164.94     41.96 o 
   7  20   2        1.61       -6.55     20.14 o 
   8  20   2       12.50       39.12     21.51 o 
   9  20   2      332.10      419.34     32.48 o 
  10  20   2      162.21      135.67     60.17 o 
  11  20   2      259.40      276.12     58.53 o 
  12  20   2      664.03      581.53     69.99 o 
  13  20   2      571.38      696.23     51.83 o 
  14  20   2       13.40       33.69     31.87 o 
  15  20   2      618.67      651.58     53.36 o 
  16  20   2      190.21      161.01     40.04 o 
  17  20   2      560.50      513.58     91.06 o 
  18  20   2      172.18      202.52     65.46 o 
  19  20   2      342.14      321.03     57.52 o 
  20  20   2      400.57      349.05     55.58 o 
  21  20   2      204.17      218.81     48.62 o 
  22  20   2       50.26       50.69     44.01 o 
  23  20   2       61.33       -7.49     43.84 o 
  24  20   2      125.22      105.26     48.58 o 
  25  20   2      468.17      492.35     63.11 o 
  26  20   2       30.57        5.00     47.76 o 
   1  21   2      378.31      457.89     50.23 o 
   2  21   2     5204.90     4958.05    107.05 o 
   3  21   2     2408.06     2152.63     67.69 o 
   4  21   2      405.18      365.52     38.95 o 
   5  21   2     1643.76     1786.88     50.12 o 
   6  21   2      939.15     1014.86     45.23 o 
   7  21   2      169.45      162.66     36.24 o 
   8  21   2      328.15      346.76     41.93 o 
   9  21   2      107.34      158.14     32.87 o 
  10  21   2       73.96       80.58     31.45 o 
  11  21   2      537.61      619.45     47.46 o 
  12  21   2      730.51      873.27     72.23 o 
  13  21   2      255.80      228.24     39.98 o 
  14  21   2       30.35       34.87     33.77 o 
  15  21   2      131.50      109.72     38.45 o 
  16  21   2      956.35     1006.20     64.37 o 
  17  21   2       35.22       48.68     38.17 o 
  18  21   2       92.57       45.47     40.12 o 
  19  21   2      172.66      192.51     45.45 o 
  20  21   2       18.32      -29.90     50.24 o 
  21  21   2       55.81       81.67     45.80 o 
  22  21   2      316.79      346.41     56.15 o 
  23  21   2       39.17       75.97     46.92 o 
  24  21   2      127.00       35.62     51.06 o 
  25  21   2        0.60      -26.83     46.09 o 
   0  22   2     1924.35     1833.58    109.02 o 
   1  22   2      284.05      360.54     47.88 o 
   2  22   2      110.98      194.67     42.88 o 
   3  22   2       90.49      106.52     31.58 o 
   4  22   2     1148.36     1011.61     49.89 o 
   5  22   2      357.88      429.33     41.59 o 
   6  22   2      278.62      273.70     37.62 o 
   7  22   2       19.54       30.91     29.43 o 
   8  22   2     1411.86     1185.74     58.82 o 
   9  22   2       13.79      -11.91     28.62 o 
  10  22   2      474.00      469.82     46.32 o 
  11  22   2      439.93      400.19     56.15 o 
  12  22   2      101.23      101.12     34.38 o 
  13  22   2      541.92      557.24     50.07 o 
  14  22   2       46.03        9.68     35.22 o 
  15  22   2       98.38      110.09     39.70 o 
  16  22   2      294.95      305.67     47.26 o 
  17  22   2      654.01      853.48     79.10 o 
  18  22   2      869.33      862.84     65.87 o 
  19  22   2       26.75       28.45     40.35 o 
  20  22   2      261.61      166.88     46.49 o 
  21  22   2      101.47      147.07     45.61 o 
  22  22   2      554.64      524.88     61.36 o 
  23  22   2       54.81       71.25     70.09 o 
  24  22   2      153.41       22.14     54.55 o 
  25  22   2      156.45       52.29     60.79 o 
   1  23   2     2706.64     2727.98     95.92 o 
   2  23   2       20.90        7.44     51.11 o 
   3  23   2     1992.93     2000.60     67.90 o 
   4  23   2     1710.82     1653.34     99.50 o 
   5  23   2      320.85      287.19     39.03 o 
   6  23   2     1313.84     1275.05     57.90 o 
   7  23   2       85.34       81.66     31.82 o 
   8  23   2        8.01       -6.47     24.50 o 
   9  23   2        8.16       11.66     32.32 o 
  10  23   2      967.36      985.55     83.34 o 
  11  23   2      821.57     1001.61     57.34 o 
  12  23   2      565.39      594.19     51.71 o 
  13  23   2      199.28      194.97     40.28 o 
  14  23   2      116.13       94.04     50.15 o 
  15  23   2      429.32      541.05     53.09 o 
  16  23   2      573.15      509.82     53.52 o 
  17  23   2      255.04      315.90     69.22 o 
  18  23   2      480.82      488.60     55.71 o 
  19  23   2       57.06      115.98     45.51 o 
  20  23   2      424.18      427.45     56.03 o 
  21  23   2       54.87       76.79     45.53 o 
  22  23   2      314.77      260.15     54.53 o 
  23  23   2       37.96       -6.80     45.70 o 
  24  23   2       54.60       24.78     73.92 o 
   0  24   2        0.25       49.15     53.96 o 
   1  24   2       76.90      103.26     50.40 o 
   2  24   2      359.79      347.75     66.98 o 
   3  24   2      213.48      309.96     48.41 o 
   4  24   2      768.01      745.56     51.69 o 
   5  24   2       33.30       94.75     33.29 o 
   6  24   2      340.05      374.23     47.52 o 
   7  24   2      113.64      126.30     34.61 o 
   8  24   2        0.21      -36.93     27.46 o 
   9  24   2      271.17      318.64     50.97 o 
  10  24   2       57.45      144.88     35.24 o 
  11  24   2      111.15      135.06     36.13 o 
  12  24   2      323.51      327.67     43.88 o 
  13  24   2       62.71       17.55     34.79 o 
  14  24   2      281.08      340.22     65.43 o 
  15  24   2      111.25      161.88     40.90 o 
  16  24   2      423.48      388.57     51.34 o 
  17  24   2      161.84      113.48     44.39 o 
  18  24   2      902.97      849.35     77.45 o 
  19  24   2        6.02      -11.97     39.61 o 
  20  24   2      218.82      115.13     48.29 o 
  21  24   2      367.54      421.34    105.43 o 
  22  24   2      125.48      115.84     51.14 o 
  23  24   2        9.50        0.06     55.43 o 
  24  24   2      221.77      156.78     63.13 o 
   1  25   2      138.06      307.40     84.76 o 
   2  25   2      165.52      208.95     45.15 o 
   3  25   2      135.73      128.96    101.97 o 
   4  25   2      270.26      289.37     93.53 o 
   5  25   2      260.35      267.40     41.26 o 
   6  25   2       32.21       28.05     31.68 o 
   7  25   2     1206.71     1124.79     78.42 o 
   8  25   2      645.03      657.42    103.84 o 
   9  25   2     1477.21     1316.93     87.82 o 
  10  25   2      733.44      617.76     65.56 o 
  11  25   2      544.53      564.06     49.42 o 
  12  25   2      620.51      639.57     52.44 o 
  13  25   2      434.21      385.65     47.44 o 
  14  25   2       28.07       11.76     40.37 o 
  15  25   2      199.13      155.57     43.23 o 
  16  25   2      202.11      146.12     57.99 o 
  17  25   2      275.54      250.00     49.25 o 
  18  25   2      172.82      212.04     48.15 o 
  19  25   2      465.52      498.01     69.14 o 
  20  25   2       53.15       69.39     45.56 o 
  21  25   2      237.03      227.47     52.57 o 
  22  25   2      435.01      555.79     97.48 o 
  23  25   2      325.38      268.96     87.45 o 
   0  26   2     1403.88     1241.55    103.47 o 
   1  26   2        2.83       25.21     54.04 o 
   2  26   2      800.18      702.18     63.95 o 
   3  26   2      733.71      709.09     66.23 o 
   4  26   2      254.28      231.67     48.61 o 
   5  26   2      435.60      437.99     46.22 o 
   6  26   2       65.46       49.09     33.56 o 
   7  26   2        1.27      -17.43     43.73 o 
   8  26   2      334.32      264.88     73.41 o 
   9  26   2      637.39      892.32     97.40 o 
  10  26   2       73.79       63.64     84.48 o 
  11  26   2      340.08      268.70     58.92 o 
  12  26   2       16.91       -6.48     37.98 o 
  13  26   2       78.81      128.38     38.84 o 
  14  26   2       81.95      132.76     40.87 o 
  15  26   2       35.19      -16.16     36.19 o 
  16  26   2      245.90      238.61     47.83 o 
  17  26   2       25.84      -29.77     38.41 o 
  18  26   2      172.35      111.58     46.34 o 
  19  26   2      166.83      133.43     48.50 o 
  20  26   2       86.10       27.57     54.33 o 
  21  26   2      172.07      220.85     99.13 o 
  22  26   2      156.38      168.78     63.00 o 
  23  26   2      508.59      620.49    165.99 o 
   1  27   2      422.89      411.85     68.01 o 
   2  27   2      218.96      261.31     52.05 o 
   3  27   2      151.99      180.15     48.99 o 
   4  27   2      856.00      898.14     71.53 o 
   5  27   2      596.34      549.17     62.01 o 
   6  27   2       55.64       68.62     55.69 o 
   7  27   2     1175.89     1065.81     72.76 o 
   8  27   2      421.23      480.06     49.25 o 
   9  27   2      200.92      327.12     59.93 o 
  10  27   2     1109.56     1141.36    179.73 o 
  11  27   2        3.71      -60.76     46.69 o 
  12  27   2      473.40      573.43     72.96 o 
  13  27   2      175.05      220.37     61.29 o 
  14  27   2       20.00      -23.31     36.61 o 
  15  27   2      264.10      203.10     53.47 o 
  16  27   2      193.48      169.75     47.18 o 
  17  27   2      121.82      133.39     46.08 o 
  18  27   2      130.63       55.63     48.85 o 
  19  27   2      111.60      108.85     56.76 o 
  20  27   2      442.19      468.53     91.62 o 
  21  27   2      363.14      405.08     72.54 o 
  22  27   2      118.26      103.76     59.20 o 
   0  28   2      168.97      221.11     73.70 o 
   1  28   2       93.31       67.68     44.18 o 
   2  28   2       10.66       17.20     67.95 o 
   3  28   2      354.69      474.51     98.69 o 
   4  28   2     1232.54     1226.74     78.80 o 
   5  28   2      190.64      229.13     50.47 o 
   6  28   2      602.97      556.78     62.71 o 
   7  28   2       70.11       80.92     37.00 o 
   8  28   2      292.12      241.05     57.67 o 
   9  28   2      140.39      183.97     58.60 o 
  10  28   2      293.65      249.61     59.28 o 
  11  28   2      311.56      265.24    140.62 o 
  12  28   2      185.32      130.37     58.45 o 
  13  28   2      203.95      155.15    122.88 o 
  14  28   2      217.24      204.99     65.16 o 
  15  28   2      157.81      181.29     72.37 o 
  16  28   2      511.91      599.37     59.76 o 
  17  28   2      477.29      601.17     81.08 o 
  18  28   2      118.18      231.09     60.82 o 
  19  28   2       32.67      -10.36     51.83 o 
  20  28   2      179.04      111.41     57.73 o 
  21  28   2       18.80       40.65     60.96 o 
   1  29   2      199.63      200.33     53.69 o 
   2  29   2      279.50      309.59     56.09 o 
   3  29   2      571.38      587.65     66.64 o 
   4  29   2      662.18      567.10     67.11 o 
   5  29   2      160.95      208.16     52.74 o 
   6  29   2      744.25      698.66     69.50 o 
   7  29   2       43.81       13.39     47.21 o 
   8  29   2      219.30      215.68     78.70 o 
   9  29   2      117.26      106.31     52.28 o 
  10  29   2      102.01       84.68     52.22 o 
  11  29   2      365.32      251.64     62.51 o 
  12  29   2        0.08      -61.10     49.44 o 
  13  29   2      152.58      102.87     60.39 o 
  14  29   2        9.84       20.01     57.07 o 
  15  29   2      170.10       63.76    149.69 o 
  16  29   2      485.49      543.09    114.54 o 
  17  29   2      239.67      390.28     78.37 o 
  18  29   2       22.85       33.29     53.72 o 
  19  29   2       40.25       38.88     54.73 o 
  20  29   2       89.30      198.40     62.78 o 
  21  29   2      836.26      937.24     94.94 o 
   0  30   2     1383.20     1363.67    112.48 o 
   1  30   2      114.72       63.72     48.90 o 
   2  30   2      314.74      324.12     59.45 o 
   3  30   2      280.08      173.41     53.19 o 
   4  30   2       57.65       40.61     47.27 o 
   5  30   2       84.43       44.07     74.53 o 
   6  30   2      187.77      110.27     49.91 o 
   7  30   2       68.23       31.69     45.95 o 
   8  30   2      116.00      102.79     76.33 o 
   9  30   2      249.23      231.54     76.83 o 
  10  30   2       81.66       15.77     51.44 o 
  11  30   2      150.05      176.55     59.23 o 
  12  30   2      652.26      491.20     75.21 o 
  13  30   2       63.68      120.23     59.60 o 
  14  30   2      342.25      479.66    143.86 o 
  15  30   2      373.74      435.20    110.46 o 
  16  30   2      166.35       99.75     89.30 o 
  17  30   2       45.71       50.29     91.32 o 
  18  30   2       61.10      -51.02     84.06 o 
  19  30   2        4.55      -78.77     87.07 o 
  20  30   2      219.08      199.41     68.72 o 
   1  31   2       29.84      -42.12     42.71 o 
   2  31   2      501.44      489.00     68.52 o 
   3  31   2       30.84      -19.39     76.75 o 
   4  31   2       86.69       36.39     47.18 o 
   5  31   2      254.05      199.14     55.61 o 
   6  31   2        3.82       13.49     44.95 o 
   7  31   2      124.45       -6.14     74.09 o 
   8  31   2      243.10      225.10     91.56 o 
   9  31   2      389.53      480.11    103.69 o 
  10  31   2      173.51      172.37     60.01 o 
  11  31   2      101.30       22.91     57.20 o 
  12  31   2      173.57      182.69     64.54 o 
  13  31   2       26.34       72.43     84.58 o 
  14  31   2       20.66        3.69     77.29 o 
  15  31   2        8.53       -9.64     85.69 o 
  16  31   2      616.51      598.23    128.50 o 
  17  31   2      103.78      153.72     97.11 o 
  18  31   2      325.10      502.28    124.16 o 
  19  31   2      117.68     -135.97     97.43 o 
   0  32   2      271.69      269.55     86.67 o 
   1  32   2       73.33       20.48     46.93 o 
   2  32   2       14.07      -64.94     45.64 o 
   3  32   2      392.11      334.77     63.46 o 
   4  32   2       39.15      -30.71     47.43 o 
   5  32   2      481.27      487.77    105.77 o 
   6  32   2      129.93      118.56     55.04 o 
   7  32   2      150.20       86.44     51.97 o 
   8  32   2      338.32      327.71    100.45 o 
   9  32   2      157.19       85.78     88.65 o 
  10  32   2       80.08       28.16     83.50 o 
  11  32   2      769.32      819.78    101.51 o 
  12  32   2      240.15      309.63    106.02 o 
  13  32   2      258.15      172.60     93.86 o 
  14  32   2      185.30       98.30     89.19 o 
  15  32   2      185.30      200.34    108.62 o 
  16  32   2      282.36      168.64    103.50 o 
  17  32   2       97.65      138.98     94.22 o 
  18  32   2       17.67       89.14    100.47 o 
   1  33   2       35.81      -28.06     49.05 o 
   2  33   2      103.43       60.94     53.47 o 
   3  33   2      146.11      134.93     55.81 o 
   4  33   2      137.32      136.38     72.70 o 
   5  33   2     1009.07     1068.69     88.04 o 
   6  33   2      110.98       13.77     50.81 o 
   7  33   2       73.27       31.60     78.27 o 
   8  33   2      436.52      549.89    111.04 o 
   9  33   2      790.58      523.30    120.09 o 
  10  33   2      242.52      259.21     99.86 o 
  11  33   2      116.17      186.26     94.16 o 
  12  33   2       56.22      -13.05     83.00 o 
  13  33   2       20.24      -18.68     82.73 o 
  14  33   2       66.12       24.62     91.27 o 
  15  33   2       99.44       78.94     94.92 o 
  16  33   2       46.35       24.95     90.72 o 
  17  33   2       95.06       99.06    103.40 o 
   1  34   2      405.20      400.84    113.28 o 
   2  34   2       35.34       27.57     50.94 o 
   3  34   2       66.18       18.04     52.29 o 
   4  34   2      228.72      262.61     63.38 o 
   5  34   2       92.86       72.18    108.06 o 
   6  34   2      458.68      456.04     70.73 o 
   7  34   2       36.58       71.31     81.57 o 
   8  34   2      114.04       -8.57     79.68 o 
   9  34   2       33.12       27.44     84.26 o 
  10  34   2      293.84      517.51    116.93 o 
  11  34   2       52.10       25.51     88.58 o 
  12  34   2       24.96      -29.83     84.53 o 
  13  34   2      287.42      262.11    101.83 o 
  14  34   2       44.34      -49.68     81.16 o 
  15  34   2       33.47       58.73     93.97 o 
  16  34   2      100.38      -36.92     96.10 o 
   1  35   2      123.61       78.39     55.19 o 
   2  35   2      140.31       74.76     90.17 o 
   3  35   2      350.66      402.23     70.11 o 
   4  35   2      467.11      446.62     72.42 o 
   5  35   2       17.76       54.44     77.25 o 
   6  35   2       34.76       29.18     54.89 o 
   7  35   2     1145.50      954.35    134.65 o 
   8  35   2      398.35      250.70    103.59 o 
   9  35   2      206.30      147.99    101.35 o 
  10  35   2      337.76      336.39    109.53 o 
  11  35   2      517.71      441.06    112.15 o 
  12  35   2      352.46      320.18    111.08 o 
  13  35   2       16.13       -9.56     90.15 o 
  14  35   2       78.12      175.05    105.75 o 
  15  35   2      325.06      318.75    122.25 o 
   0  36   2      109.57      146.11     88.31 o 
   1  36   2       76.86       36.49     55.06 o 
   2  36   2       83.26      106.68     59.58 o 
   3  36   2      135.15       87.98     58.47 o 
   4  36   2      155.03      184.25     62.65 o 
   5  36   2      263.64      235.00     82.74 o 
   6  36   2       51.01      -16.25     52.17 o 
   7  36   2      230.75      203.45     93.87 o 
   8  36   2      130.67       52.44     92.08 o 
   9  36   2      259.94      335.48    109.57 o 
  10  36   2       19.58      -81.33     81.75 o 
  11  36   2       22.01      -67.53     80.07 o 
  12  36   2      196.40       41.54    102.49 o 
  13  36   2      259.41      236.30    117.48 o 
  14  36   2       38.96      204.07    115.40 o 
   1  37   2      496.37      451.88     75.84 o 
   2  37   2      178.05      114.20     61.82 o 
   3  37   2      387.64      305.53     72.25 o 
   4  37   2      149.90      142.76     64.41 o 
   5  37   2       46.76      -20.46     57.09 o 
   6  37   2      340.79      274.32    103.81 o 
   7  37   2       20.88       19.46     85.66 o 
   8  37   2      411.28      443.36    115.83 o 
   9  37   2      162.59      226.60    105.10 o 
  10  37   2      616.55      515.45    132.35 o 
  11  37   2      140.13        8.77    104.11 o 
  12  37   2       61.56       61.76     98.70 o 
   0  38   2      113.78      114.36     91.56 o 
   1  38   2      259.03      335.21     94.11 o 
   2  38   2       13.06        1.65     58.14 o 
   3  38   2      573.41      556.64    121.19 o 
   4  38   2      124.77       55.17     77.77 o 
   5  38   2       79.26       47.44     76.07 o 
   6  38   2        3.54      -25.34     83.08 o 
   7  38   2      254.45      106.98     97.74 o 
   8  38   2      308.87      200.21    114.16 o 
   9  38   2       60.05       68.33    108.77 o 
  10  38   2      141.01      -25.03    104.47 o 
  11  38   2       44.98      -65.21     98.14 o 
   1  39   2       36.21       17.08     62.37 o 
   2  39   2      560.43      514.31     80.86 o 
   3  39   2       97.96       63.74     84.67 o 
   4  39   2      191.91       90.89     66.23 o 
   5  39   2       55.32       18.79     60.95 o 
   6  39   2      244.91      -12.99     98.92 o 
   7  39   2       46.46      -57.78     96.46 o 
   8  39   2       32.01        0.55    104.76 o 
   9  39   2      152.99      141.56    115.08 o 
   0  40   2     1030.01     1112.24    148.87 o 
   1  40   2       22.93      -76.62     59.13 o 
   2  40   2       42.16       85.58     65.94 o 
   3  40   2       51.09       42.48     64.73 o 
   4  40   2       28.18      -44.35     64.21 o 
   5  40   2       56.42       52.74    107.94 o 
   6  40   2       71.94        1.64    110.06 o 
   2   0   3     3254.94     3504.73     98.96 o 
   4   0   3      785.27      844.37     51.61 o 
   6   0   3      455.67      399.91     63.57 o 
   8   0   3       59.35       54.01     49.96 o 
  10   0   3     1062.94     1001.78     95.55 o 
  12   0   3     1072.33     1115.19    104.06 o 
  16   0   3     1367.21     1253.44    112.65 o 
  18   0   3      641.97      728.92     99.27 o 
  20   0   3      192.94      232.90     77.50 o 
  22   0   3       74.72       69.41     71.06 o 
  24   0   3      325.32      191.69     83.04 o 
  26   0   3       96.67       63.62     80.56 o 
   0   1   3      442.78      377.90     90.74 o 
   1   1   3       45.32       -1.96     18.79 o 
   2   1   3      140.44      247.75     33.46 o 
   3   1   3      365.91      363.25     29.84 o 
   4   1   3      540.80      679.78     35.28 o 
   5   1   3      117.86       73.57     31.91 o 
   6   1   3      115.76      103.87     35.72 o 
   7   1   3      272.37      228.37     40.58 o 
   8   1   3     1628.66     1485.34    123.89 o 
   9   1   3      143.94      226.35     43.45 o 
  10   1   3     1564.85     1356.07     85.78 o 
  11   1   3      792.84      791.90     63.59 o 
  12   1   3      276.85      300.90     47.89 o 
  13   1   3      107.62      112.44     42.86 o 
  14   1   3      176.06      185.66     48.26 o 
  15   1   3     1103.45      968.65     74.00 o 
  16   1   3       41.84      110.92     45.82 o 
  17   1   3       54.39       87.92     46.37 o 
  18   1   3      141.43      142.28     50.01 o 
  19   1   3      186.70      167.07     53.43 o 
  20   1   3      351.88      299.60     87.95 o 
  21   1   3       12.36       15.10     46.89 o 
  22   1   3      250.34      247.82     60.50 o 
  23   1   3      105.77      105.91     54.83 o 
  24   1   3      110.16      166.28     58.82 o 
  25   1   3       50.73       59.38     54.17 o 
  26   1   3       67.95       29.98     53.01 o 
  27   1   3       85.44      118.76     60.29 o 
   1   2   3      271.98      351.75     28.60 o 
   2   2   3       78.54       48.84     21.06 o 
   3   2   3      989.13      952.76     38.51 o 
   4   2   3      580.12      677.61     40.59 o 
   5   2   3      213.93      221.23     38.78 o 
   6   2   3     1433.68     1446.26     68.63 o 
   7   2   3      654.65      637.69     54.21 o 
   8   2   3       65.01       81.12     39.73 o 
   9   2   3      734.49      723.25    154.53 o 
  10   2   3      662.53      616.82     59.53 o 
  11   2   3     2584.80     2416.30     94.16 o 
  12   2   3      588.21      585.61     79.23 o 
  13   2   3     2197.00     2339.57    113.83 o 
  14   2   3      700.72      690.12     64.73 o 
  15   2   3      764.35      722.13     93.82 o 
  16   2   3       11.22        4.15     39.87 o 
  17   2   3        0.43       39.96     42.56 o 
  18   2   3       20.99       25.41     73.28 o 
  19   2   3       32.39       -7.53     43.32 o 
  20   2   3      181.06      135.21     84.75 o 
  21   2   3      213.02      143.77     79.18 o 
  22   2   3      421.53      348.63     62.51 o 
  23   2   3       19.01       62.37     50.49 o 
  24   2   3      205.33      124.09     69.82 o 
  25   2   3       92.51      121.02     57.35 o 
  26   2   3       76.38       78.66     54.58 o 
  27   2   3        3.75       14.15     53.65 o 
   0   3   3     1022.22      890.34     52.70 o 
   1   3   3       65.49       68.48     21.24 o 
   2   3   3      112.31       60.31     21.21 o 
   3   3   3      364.70      392.16     29.40 o 
   4   3   3      180.87      222.56     30.13 o 
   5   3   3      317.97      389.71     45.29 o 
   6   3   3     1293.04     1264.71     65.20 o 
   7   3   3      359.44      451.64     48.61 o 
   8   3   3      840.53      926.44     79.03 o 
   9   3   3      123.47      134.30     64.31 o 
  10   3   3      575.22      632.59     57.49 o 
  11   3   3      109.10      103.14     47.10 o 
  12   3   3     1061.42     1015.88     93.17 o 
  13   3   3       88.46      172.86     45.86 o 
  14   3   3      717.62      824.79     76.95 o 
  15   3   3      135.06      167.00     52.34 o 
  16   3   3      384.50      358.02     65.93 o 
  17   3   3        4.87       -9.55     40.31 o 
  18   3   3      324.27      318.69    130.37 o 
  19   3   3       43.79       65.85     49.60 o 
  20   3   3      302.40      243.74     56.15 o 
  21   3   3       21.41       24.32     44.50 o 
  22   3   3        2.25       65.49     50.77 o 
  23   3   3       27.59       19.64     49.72 o 
  24   3   3      307.13      252.36     61.04 o 
  25   3   3       30.95       38.01     50.77 o 
  26   3   3      289.04      241.95     67.19 o 
   1   4   3       42.78       91.65     27.10 o 
   2   4   3      440.83      406.18     38.95 o 
   3   4   3      970.51     1071.79     39.72 o 
   4   4   3       74.91       85.95     25.48 o 
   5   4   3       71.63       59.26     48.69 o 
   6   4   3      274.67      291.82     42.80 o 
   7   4   3     1058.78     1064.74     69.31 o 
   8   4   3      314.06      349.19     47.11 o 
   9   4   3      213.45      136.19     40.44 o 
  10   4   3      823.03      952.28     66.30 o 
  11   4   3      920.83      973.17     68.19 o 
  12   4   3       98.27       79.36     40.15 o 
  13   4   3      160.89      194.99     47.18 o 
  14   4   3      888.88      871.53     69.58 o 
  15   4   3      458.06      519.96     59.56 o 
  16   4   3       45.08      105.41     45.84 o 
  17   4   3       24.89       21.14     42.82 o 
  18   4   3      245.86      203.36     52.24 o 
  19   4   3      338.21      183.95     56.40 o 
  20   4   3      233.79      157.14     51.55 o 
  21   4   3       15.17       30.37     47.19 o 
  22   4   3      220.03      216.46     93.20 o 
  23   4   3       48.18      122.98     53.40 o 
  24   4   3      100.03       38.50     51.46 o 
  25   4   3      275.38      177.59     59.11 o 
  26   4   3      246.43      115.31     59.36 o 
   0   5   3      334.27      406.25     42.04 o 
   1   5   3      664.44      770.99     36.27 o 
   2   5   3       48.53       46.76     25.60 o 
   3   5   3      570.93      638.19     33.99 o 
   4   5   3      294.76      327.83     37.66 o 
   5   5   3     2052.46     2310.70     97.83 o 
   6   5   3       20.22       90.41     34.31 o 
   7   5   3      208.86      263.73     49.55 o 
   8   5   3      479.05      486.64    121.23 o 
   9   5   3     1925.68     2073.11     97.78 o 
  10   5   3      613.99      576.48     77.19 o 
  11   5   3      565.87      634.34    144.22 o 
  12   5   3      325.04      362.02     51.79 o 
  13   5   3        6.14        3.16     37.12 o 
  14   5   3      228.02      259.95     53.84 o 
  15   5   3       51.69       93.59     43.82 o 
  16   5   3       97.34      122.98     45.37 o 
  17   5   3      200.27      140.53     54.99 o 
  18   5   3      153.60       79.73     46.60 o 
  19   5   3      232.71      179.95     68.39 o 
  20   5   3        0.17      -24.02     42.91 o 
  21   5   3       22.98       63.37     47.40 o 
  22   5   3       23.83       32.56     48.58 o 
  23   5   3      441.84      419.49     68.52 o 
  24   5   3       41.77       -6.06     47.74 o 
  25   5   3       80.95       52.61     60.76 o 
  26   5   3       20.12      -33.44     49.42 o 
   1   6   3      386.47      474.16     31.40 o 
   2   6   3      935.33      896.41     37.27 o 
   3   6   3       34.32       12.11     20.06 o 
   4   6   3      864.22      965.43     44.15 o 
   5   6   3       73.39       39.00     33.48 o 
   6   6   3     2201.61     2340.97     85.74 o 
   7   6   3      382.79      322.71     45.95 o 
   8   6   3      751.34      712.25     80.55 o 
   9   6   3     1270.32     1359.78    175.07 o 
  10   6   3      173.33      133.18     41.28 o 
  11   6   3      409.25      510.93     62.57 o 
  12   6   3      229.62      245.91     47.19 o 
  13   6   3      566.60      528.15     58.16 o 
  14   6   3       44.99       24.30     38.56 o 
  15   6   3       65.78       32.35     40.29 o 
  16   6   3      133.23       57.08     41.55 o 
  17   6   3      115.16      135.96     46.90 o 
  18   6   3       20.68       83.52     47.52 o 
  19   6   3      128.56      148.57     52.10 o 
  20   6   3      453.18      384.55     63.22 o 
  21   6   3       41.27       16.31     45.45 o 
  22   6   3      734.18      592.73     72.18 o 
  23   6   3       12.61        7.37     49.22 o 
  24   6   3       62.95      126.69     57.12 o 
  25   6   3      108.08       50.69     54.56 o 
  26   6   3       94.00        0.96     51.36 o 
   0   7   3     1126.99     1359.68     61.14 o 
   1   7   3     1058.37     1002.22     34.48 o 
   2   7   3      497.30      571.80     33.42 o 
   3   7   3       72.43       89.40     19.83 o 
   4   7   3      271.91      309.64     29.13 o 
   5   7   3      261.64      273.80     34.36 o 
   6   7   3     1481.00     1600.55     59.03 o 
   7   7   3       21.26       29.76     27.31 o 
   8   7   3      503.44      633.65     46.34 o 
   9   7   3      309.81      269.68     36.82 o 
  10   7   3      161.41      156.80     33.87 o 
  11   7   3      164.19      221.62     37.04 o 
  12   7   3       97.05       87.05     45.38 o 
  13   7   3      750.08      668.95     61.98 o 
  14   7   3      472.41      402.62     55.10 o 
  15   7   3       21.34       42.81     41.10 o 
  16   7   3       74.26       -3.61     39.46 o 
  17   7   3      885.36      720.21     69.26 o 
  18   7   3       73.27       99.70     58.23 o 
  19   7   3        1.12        9.74     44.96 o 
  20   7   3      809.97      642.97     71.62 o 
  21   7   3      423.71      505.09     68.16 o 
  22   7   3      309.91      212.20     57.29 o 
  23   7   3       45.18       11.12     47.92 o 
  24   7   3       70.37       99.05     93.61 o 
  25   7   3       49.93      -23.18     50.18 o 
  26   7   3       50.85       86.37    140.95 o 
   1   8   3      232.57      252.58     21.48 o 
   2   8   3      298.98      362.26     25.67 o 
   3   8   3      283.75      314.71     25.46 o 
   4   8   3      623.17      645.12     40.07 o 
   5   8   3      824.51      873.37     47.38 o 
   6   8   3     1109.31     1146.37     52.97 o 
   7   8   3      189.69      251.45     37.10 o 
   8   8   3      524.49      637.22     58.62 o 
   9   8   3      166.74      175.08     34.25 o 
  10   8   3      426.04      518.04     44.90 o 
  11   8   3      103.38       87.49     32.48 o 
  12   8   3      599.54      606.89    125.91 o 
  13   8   3      266.24      229.65     49.23 o 
  14   8   3      220.03      261.94     41.40 o 
  15   8   3       61.99       29.78     48.03 o 
  16   8   3      267.80      251.32     63.40 o 
  17   8   3      120.34      142.43     48.13 o 
  18   8   3       31.74       44.13     52.93 o 
  19   8   3      158.81      130.40     49.77 o 
  20   8   3       60.74       70.01     48.66 o 
  21   8   3       55.54       73.24     51.57 o 
  22   8   3       14.43      -39.50     67.57 o 
  23   8   3       73.03       54.96     53.08 o 
  24   8   3       68.77      -25.70     47.34 o 
  25   8   3      158.63      143.56     58.67 o 
  26   8   3       66.12      146.42     60.95 o 
   0   9   3      486.42      525.22     37.93 o 
   1   9   3       19.47       53.72     17.18 o 
   2   9   3      940.92      983.98     31.49 o 
   3   9   3      455.02      544.98     29.01 o 
   4   9   3       26.83       16.50     20.74 o 
   5   9   3     1796.04     1936.42     63.63 o 
   6   9   3     1692.70     1679.17     61.67 o 
   7   9   3      652.09      682.14     54.23 o 
   8   9   3      211.31      233.38     35.94 o 
   9   9   3        6.90       12.48     27.96 o 
  10   9   3      354.94      457.80     59.43 o 
  11   9   3       85.98      130.82     36.57 o 
  12   9   3       76.24       78.90     33.58 o 
  13   9   3        6.64        4.45     29.12 o 
  14   9   3      267.30      249.26     40.67 o 
  15   9   3      294.27      306.87     44.19 o 
  16   9   3      468.13      342.29     68.30 o 
  17   9   3      383.06      302.58     55.23 o 
  18   9   3      680.92      504.71    123.00 o 
  19   9   3     1038.90      848.41     77.26 o 
  20   9   3       64.18       29.99     47.41 o 
  21   9   3       11.51       17.76     46.58 o 
  22   9   3       12.80       36.41     64.25 o 
  23   9   3      267.44      229.71     62.61 o 
  24   9   3       59.83       46.28     52.43 o 
  25   9   3      132.64       82.48     55.53 o 
  26   9   3      117.93      109.05     60.58 o 
   1  10   3      492.05      496.17     26.00 o 
   2  10   3     1132.61     1130.18     33.04 o 
   3  10   3      538.78      477.51     36.49 o 
   4  10   3        2.35      -34.68     19.48 o 
   5  10   3      125.92      168.19     24.93 o 
   6  10   3      416.28      507.90     49.41 o 
   7  10   3     1882.50     2106.01     69.14 o 
   8  10   3      170.84      192.66     34.86 o 
   9  10   3        3.06      -46.82     25.20 o 
  10  10   3      361.64      310.13     40.37 o 
  11  10   3      151.33      140.96     36.18 o 
  12  10   3      199.15      233.07     59.35 o 
  13  10   3      443.54      386.63     80.48 o 
  14  10   3      140.44      170.28     39.81 o 
  15  10   3       84.36      107.42     36.47 o 
  16  10   3      678.02      654.20     61.67 o 
  17  10   3      141.70      116.18     39.86 o 
  18  10   3      255.58      250.32     56.61 o 
  19  10   3       31.45       43.00     81.95 o 
  20  10   3       98.57       60.57     50.93 o 
  21  10   3      548.37      533.79     70.34 o 
  22  10   3      136.92       -4.28     48.46 o 
  23  10   3      138.46      202.31     57.94 o 
  24  10   3      406.46      344.64     67.69 o 
  25  10   3      102.79       66.07     56.37 o 
  26  10   3       13.65        4.61     52.45 o 
   0  11   3       94.57      106.93     28.90 o 
   1  11   3      163.24      206.87     21.15 o 
   2  11   3      447.80      570.36     31.53 o 
   3  11   3      184.45      161.88     26.02 o 
   4  11   3       26.93        5.14     20.78 o 
   5  11   3       54.02       45.23     22.17 o 
   6  11   3      799.61      869.11     56.41 o 
   7  11   3      333.82      347.62     39.48 o 
   8  11   3     1460.52     1446.06     94.55 o 
   9  11   3      620.74      622.77     48.28 o 
  10  11   3        5.27       34.98     30.77 o 
  11  11   3      105.17       62.57     33.38 o 
  12  11   3      249.15      305.05     57.31 o 
  13  11   3      273.80      237.57     40.13 o 
  14  11   3       40.39       41.78     33.92 o 
  15  11   3      418.60      384.56     71.69 o 
  16  11   3      134.71      185.34     41.34 o 
  17  11   3       54.44       79.84     38.55 o 
  18  11   3       73.05       56.03     47.17 o 
  19  11   3      138.98      117.98     42.78 o 
  20  11   3       10.28       62.41     56.20 o 
  21  11   3       20.91       40.51     48.62 o 
  22  11   3      158.62      191.26     56.64 o 
  23  11   3      211.85      226.30     73.48 o 
  24  11   3      117.41       81.72     55.23 o 
  25  11   3       22.18       18.34     55.38 o 
   1  12   3     1202.66     1286.16     40.15 o 
   2  12   3       57.75       85.43     30.08 o 
   3  12   3       61.90       82.43     23.77 o 
   4  12   3     1282.46     1222.08     44.40 o 
   5  12   3      188.48      209.31     28.21 o 
   6  12   3     1317.69     1307.09     67.40 o 
   7  12   3      302.39      283.14     38.21 o 
   8  12   3      324.17      366.92     61.12 o 
   9  12   3      363.12      404.87     43.05 o 
  10  12   3     1466.40     1565.89     65.07 o 
  11  12   3       42.44       74.48     32.54 o 
  12  12   3      280.10      265.78     41.33 o 
  13  12   3       43.85       23.34     32.84 o 
  14  12   3       29.23      -24.49     32.40 o 
  15  12   3      179.17      198.23     82.34 o 
  16  12   3      311.61      331.94     58.41 o 
  17  12   3      128.41      147.90     42.31 o 
  18  12   3      338.30      333.84     48.73 o 
  19  12   3       53.31       27.59     38.04 o 
  20  12   3      108.31       82.84     42.59 o 
  21  12   3      324.65      225.68     58.08 o 
  22  12   3      123.11      128.05     52.79 o 
  23  12   3      209.16      154.93     56.35 o 
  24  12   3      210.07      176.70     61.68 o 
  25  12   3      101.05       64.54     56.22 o 
   0  13   3      452.52      543.68     96.11 o 
   1  13   3      116.66      104.65     26.63 o 
   2  13   3      114.20      120.33     24.66 o 
   3  13   3       34.58       -2.38     21.19 o 
   4  13   3      195.73      230.69     30.18 o 
   5  13   3      485.28      503.69     36.57 o 
   6  13   3      202.45      281.63     37.05 o 
   7  13   3      289.84      295.10     38.39 o 
   8  13   3       87.07       72.07     32.13 o 
   9  13   3      202.34      267.36     39.96 o 
  10  13   3        7.62       70.37     45.42 o 
  11  13   3      475.06      489.01     79.22 o 
  12  13   3     1345.14     1330.74     63.96 o 
  13  13   3      444.69      355.26     73.05 o 
  14  13   3       96.59       62.42     36.52 o 
  15  13   3      298.98      355.69     47.42 o 
  16  13   3       19.16       12.58     36.75 o 
  17  13   3       85.25       77.96     40.06 o 
  18  13   3      235.74      211.02     76.16 o 
  19  13   3      457.94      449.49    101.89 o 
  20  13   3      395.06      301.61     50.29 o 
  21  13   3      145.85       95.94     42.97 o 
  22  13   3      113.40      117.47    107.94 o 
  23  13   3      146.90      110.71     54.53 o 
  24  13   3       87.81       22.81     75.68 o 
  25  13   3      160.68       17.67     54.62 o 
   1  14   3      250.95      303.76     33.05 o 
   2  14   3      429.02      484.36     42.61 o 
   3  14   3     1024.78      979.54     41.80 o 
   4  14   3      223.43      263.86     29.90 o 
   5  14   3      574.25      590.24     46.84 o 
   6  14   3     1076.51     1082.64     53.52 o 
   7  14   3      891.88      958.57     67.48 o 
   8  14   3      142.78      113.24     34.26 o 
   9  14   3      380.53      353.29     45.50 o 
  10  14   3       91.85       33.20     31.69 o 
  11  14   3      394.05      337.82     44.55 o 
  12  14   3        7.02        6.76     31.72 o 
  13  14   3      567.75      357.59     63.87 o 
  14  14   3       15.01       10.01     34.10 o 
  15  14   3       46.85       66.90     37.38 o 
  16  14   3      155.46      172.13     42.04 o 
  17  14   3      311.32      262.32     47.09 o 
  18  14   3      153.48       64.51     41.42 o 
  19  14   3      256.05      234.92     65.45 o 
  20  14   3       34.61       22.87     40.61 o 
  21  14   3      279.45      240.61     49.65 o 
  22  14   3       67.14       93.91     44.99 o 
  23  14   3       64.36      102.91     88.12 o 
  24  14   3       21.75      -16.60     48.78 o 
  25  14   3      171.40      201.36     63.97 o 
   0  15   3     3787.42     3765.94    161.38 o 
   1  15   3      372.54      369.89     35.22 o 
   2  15   3       85.52      103.39     31.80 o 
   3  15   3      466.72      539.29     66.97 o 
   4  15   3        0.92        6.06     22.31 o 
   5  15   3      446.80      484.38     48.06 o 
   6  15   3      210.01      203.92     41.58 o 
   7  15   3      520.57      525.15     65.81 o 
   8  15   3       99.97      127.88     35.56 o 
   9  15   3      881.61      866.03     56.47 o 
  10  15   3        9.64       17.31     31.68 o 
  11  15   3       72.18      101.15     35.70 o 
  12  15   3      444.27      441.49     48.34 o 
  13  15   3      320.03      322.20     99.19 o 
  14  15   3      403.24      517.38     72.26 o 
  15  15   3       51.87       40.17     37.27 o 
  16  15   3      235.09      299.93     46.82 o 
  17  15   3      269.11      273.35     46.51 o 
  18  15   3      171.85      126.36     43.44 o 
  19  15   3        6.70        9.03     38.24 o 
  20  15   3      163.53      100.53     53.21 o 
  21  15   3       43.51      -12.28     39.13 o 
  22  15   3      130.14      128.23     47.10 o 
  23  15   3      136.84      116.27     48.56 o 
  24  15   3       18.73       21.51     52.54 o 
   1  16   3      446.72      413.70     61.79 o 
   2  16   3      705.36      813.62     82.59 o 
   3  16   3      146.63      152.86     35.31 o 
   4  16   3      115.15      113.26     33.26 o 
   5  16   3      614.02      704.15     49.89 o 
   6  16   3      202.05      148.94     53.23 o 
   7  16   3      551.58      547.13     46.85 o 
   8  16   3      171.64      113.48     35.31 o 
   9  16   3      477.00      522.35     89.84 o 
  10  16   3      364.34      433.80     46.52 o 
  11  16   3      412.75      401.86    116.47 o 
  12  16   3      393.20      448.71     79.22 o 
  13  16   3      179.57      243.55     43.07 o 
  14  16   3       51.66       39.70     36.44 o 
  15  16   3      437.78      431.02    115.06 o 
  16  16   3       19.10       16.34     37.26 o 
  17  16   3      171.86      169.49     59.79 o 
  18  16   3      356.95      271.59     49.29 o 
  19  16   3      411.64      337.11     53.63 o 
  20  16   3       36.15       53.37     43.50 o 
  21  16   3      196.67      170.70     48.75 o 
  22  16   3       24.84       54.31     45.55 o 
  23  16   3        9.30      -11.62     42.61 o 
  24  16   3       39.07       84.11     81.49 o 
   0  17   3     2861.79     2765.04    131.51 o 
   1  17   3      968.43     1036.64     57.52 o 
   2  17   3      493.37      571.81     67.35 o 
   3  17   3     2161.96     2237.62     74.42 o 
   4  17   3       17.72       35.19     30.81 o 
   5  17   3      671.22      685.94     50.00 o 
   6  17   3      215.43      158.27     50.37 o 
   7  17   3       27.63       59.40     31.64 o 
   8  17   3      338.80      392.88     44.21 o 
   9  17   3      867.21      879.99     99.62 o 
  10  17   3      143.80      119.06     37.97 o 
  11  17   3       88.49       29.17     38.24 o 
  12  17   3       45.91       49.94     36.11 o 
  13  17   3      388.02      355.02    101.96 o 
  14  17   3      107.52       65.20     38.83 o 
  15  17   3       43.46       18.35     37.28 o 
  16  17   3       73.71      126.50     42.16 o 
  17  17   3      226.27      176.54     45.30 o 
  18  17   3       13.27      -42.68     35.71 o 
  19  17   3       10.05      -11.65     38.19 o 
  20  17   3       91.56       43.02     43.67 o 
  21  17   3       34.94       29.01     43.19 o 
  22  17   3       94.94       78.95     45.68 o 
  23  17   3      229.39      162.40     52.80 o 
  24  17   3        6.12        1.79     46.68 o 
   1  18   3      672.73      650.36     96.65 o 
   2  18   3       92.42       64.31     33.45 o 
   3  18   3      439.25      559.31     61.26 o 
   4  18   3      265.05      317.09     95.37 o 
   5  18   3      133.25      153.12     50.56 o 
   6  18   3      100.28       71.49     44.54 o 
   7  18   3      375.25      376.60     58.54 o 
   8  18   3      366.37      324.37     42.48 o 
   9  18   3      174.91      168.21     39.21 o 
  10  18   3      151.11      188.24     60.38 o 
  11  18   3       80.44       53.55     35.29 o 
  12  18   3       48.90       79.07     37.90 o 
  13  18   3      216.65      191.75     43.04 o 
  14  18   3      218.35      130.36     42.59 o 
  15  18   3       24.46       -0.58     36.59 o 
  16  18   3      180.81      168.69     45.37 o 
  17  18   3        7.91        6.93     39.68 o 
  18  18   3      142.86      122.61     46.23 o 
  19  18   3      285.03      259.50     50.06 o 
  20  18   3       27.37        9.04     43.02 o 
  21  18   3       62.61       65.05     45.90 o 
  22  18   3      211.00      141.45     65.96 o 
  23  18   3      105.20       61.61     47.20 o 
   0  19   3     3084.24     2845.79    145.91 o 
   1  19   3      242.25      346.58     42.90 o 
   2  19   3      113.94      158.54     36.84 o 
   3  19   3      686.95      651.78     91.63 o 
   4  19   3      961.76      938.25     58.21 o 
   5  19   3      467.68      612.45    187.66 o 
   6  19   3       56.68       53.14     47.05 o 
   7  19   3      229.96      293.10    115.92 o 
   8  19   3      118.68       86.95     49.00 o 
   9  19   3      307.99      300.70     59.65 o 
  10  19   3      579.09      536.77     71.74 o 
  11  19   3       87.50      119.61     38.92 o 
  12  19   3      164.10      102.01     37.83 o 
  13  19   3      304.97      413.70     50.61 o 
  14  19   3       72.18       52.38     37.41 o 
  15  19   3        6.07      -16.25     36.56 o 
  16  19   3      109.85      128.61     43.14 o 
  17  19   3       46.23       15.79     41.62 o 
  18  19   3      305.14      267.62     65.81 o 
  19  19   3       84.60       51.92     41.22 o 
  20  19   3       48.59      -25.28     44.84 o 
  21  19   3      137.24       68.50     46.06 o 
  22  19   3       41.81       46.20     47.86 o 
  23  19   3      121.79      113.78     52.20 o 
   1  20   3      361.38      373.73     44.92 o 
   2  20   3      235.90      283.78     42.00 o 
   3  20   3      834.58      790.09     55.98 o 
   4  20   3      549.43      627.98     51.71 o 
   5  20   3       35.39       85.20     46.87 o 
   6  20   3       76.48      105.26     80.16 o 
   7  20   3      515.44      686.12    202.69 o 
   8  20   3      174.12      242.06     57.54 o 
   9  20   3        9.69       -8.03     44.46 o 
  10  20   3       29.14      -45.81     47.66 o 
  11  20   3      414.73      360.60     47.52 o 
  12  20   3       66.70       99.46     39.34 o 
  13  20   3        2.06        8.96     36.09 o 
  14  20   3       52.53       -0.07     37.34 o 
  15  20   3       79.35      101.07     41.94 o 
  16  20   3       45.83       33.40     49.34 o 
  17  20   3       13.34        1.16     40.57 o 
  18  20   3       31.68       19.41     42.01 o 
  19  20   3      226.39      213.33     51.56 o 
  20  20   3       40.65       45.48     44.99 o 
  21  20   3     1142.62     1001.88    129.61 o 
  22  20   3      166.76      100.15     49.63 o 
   0  21   3     2374.38     2344.15    136.57 o 
   1  21   3     1345.18     1396.65    123.94 o 
   2  21   3       71.73       69.11     35.20 o 
   3  21   3      297.98      354.35     45.29 o 
   4  21   3      375.82      490.20     49.95 o 
   5  21   3       21.06      -41.94     51.84 o 
   6  21   3      431.46      509.94    109.45 o 
   7  21   3      195.54      186.14     96.41 o 
   8  21   3      562.12      506.70     68.05 o 
   9  21   3       63.58       30.57     58.01 o 
  10  21   3      803.41      883.33    222.35 o 
  11  21   3      122.00       64.36     65.41 o 
  12  21   3      299.87      233.95     62.90 o 
  13  21   3      128.79       86.41     40.19 o 
  14  21   3       73.35       22.54     37.96 o 
  15  21   3      120.07      136.27     49.25 o 
  16  21   3       60.17       40.07     40.93 o 
  17  21   3       13.96       33.21     43.17 o 
  18  21   3      378.12      277.76     53.39 o 
  19  21   3      143.06       59.53     46.59 o 
  20  21   3        5.07      -41.99     40.77 o 
  21  21   3       53.38       40.32     45.86 o 
  22  21   3       10.81        9.24     48.34 o 
   1  22   3       10.07        3.25     41.92 o 
   2  22   3      416.19      373.45     47.43 o 
   3  22   3       77.29      172.52     39.48 o 
   4  22   3      646.09      648.88    117.63 o 
   5  22   3       54.32       56.15     61.29 o 
   6  22   3      681.26      647.54     73.00 o 
   7  22   3      125.40      125.99     95.79 o 
   8  22   3      148.49      114.43     72.56 o 
   9  22   3       69.89       24.80     50.33 o 
  10  22   3      700.03      678.96     99.85 o 
  11  22   3      102.63      105.69     56.52 o 
  12  22   3       35.18       40.93     84.15 o 
  13  22   3       37.30      -61.04     49.68 o 
  14  22   3      330.96      351.37     69.14 o 
  15  22   3       59.47       42.83     40.40 o 
  16  22   3      110.52       96.75     43.60 o 
  17  22   3       46.68        2.87     41.59 o 
  18  22   3      146.04      147.33     49.68 o 
  19  22   3       62.77        1.14     44.68 o 
  20  22   3       52.62       39.29     47.14 o 
  21  22   3      707.70      484.90     94.74 o 
   0  23   3     1532.12     1481.55    115.51 o 
   1  23   3      135.23      157.43     48.22 o 
   2  23   3      918.30     1110.90     79.99 o 
   3  23   3      340.01      446.26     48.86 o 
   4  23   3      292.69      294.20     48.36 o 
   5  23   3      307.04      312.39     77.77 o 
   6  23   3       81.73       28.92     48.59 o 
   7  23   3       38.70       56.41     51.74 o 
   8  23   3       52.08       33.43     51.50 o 
   9  23   3      873.03      879.55    154.90 o 
  10  23   3        5.80      -26.69     50.26 o 
  11  23   3       53.77       52.36     53.32 o 
  12  23   3       32.90       52.05     56.33 o 
  13  23   3       14.97       41.09     56.46 o 
  14  23   3      136.98       41.43     55.56 o 
  15  23   3      131.04       55.85     62.96 o 
  16  23   3       41.25       68.23     43.90 o 
  17  23   3       42.96       70.28     44.25 o 
  18  23   3      528.68      446.28     78.36 o 
  19  23   3      399.91      369.00     59.18 o 
  20  23   3       42.91       60.30     47.50 o 
  21  23   3        3.12        6.61     48.57 o 
   1  24   3      218.29      168.75     51.16 o 
   2  24   3     1092.72      867.65     75.60 o 
   3  24   3       95.30       62.53     46.13 o 
   4  24   3      220.35      192.72     41.77 o 
   5  24   3      119.15       24.62     47.79 o 
   6  24   3        8.96      -26.17     46.96 o 
   7  24   3      272.14      291.80     63.81 o 
   8  24   3       61.46       14.43     51.87 o 
   9  24   3      156.99      220.89     61.44 o 
  10  24   3       32.88       23.91     76.10 o 
  11  24   3      133.04      132.65     59.68 o 
  12  24   3      448.15      386.67     70.61 o 
  13  24   3      189.83       98.70     79.42 o 
  14  24   3      305.15      262.21     66.74 o 
  15  24   3       32.74       38.49     56.27 o 
  16  24   3      125.83       91.73     61.85 o 
  17  24   3        7.24      -25.72     57.45 o 
  18  24   3       89.60      -11.62     57.90 o 
  19  24   3       35.82       25.81     45.20 o 
  20  24   3      614.30      617.85     88.27 o 
   0  25   3      669.57      778.89    104.99 o 
   1  25   3      485.88      436.64     64.26 o 
   2  25   3      265.23      214.96     54.68 o 
   3  25   3      261.28      287.77     77.45 o 
   4  25   3       39.32       23.70     48.49 o 
   5  25   3       29.17      -21.69    109.35 o 
   6  25   3      435.59      396.17     65.86 o 
   7  25   3       55.41       -7.29     52.15 o 
   8  25   3       24.57       33.45     52.58 o 
   9  25   3      289.66      322.77     79.58 o 
  10  25   3      211.13      192.74     62.15 o 
  11  25   3       89.99       67.41     56.36 o 
  12  25   3       15.54       85.52     84.16 o 
  13  25   3       41.37      -45.53     53.44 o 
  14  25   3       59.69       82.19     59.46 o 
  15  25   3       23.06       46.60     59.82 o 
  16  25   3       96.85       72.48     63.66 o 
  17  25   3      264.22      195.07     98.37 o 
  18  25   3      194.95      119.21     70.19 o 
  19  25   3      267.89      232.85     96.77 o 
   1  26   3      335.26      509.15     92.85 o 
   2  26   3      541.25      724.19    104.08 o 
   3  26   3       28.99       35.35     47.20 o 
   4  26   3      370.00      266.25     85.71 o 
   5  26   3      277.48      331.67    110.20 o 
   6  26   3       55.87       47.49     50.52 o 
   7  26   3      334.62      295.05    118.28 o 
   8  26   3      233.70      157.14    108.45 o 
   9  26   3      510.28      481.70    119.60 o 
  10  26   3        3.88       14.35     54.03 o 
  11  26   3       15.56       76.23     59.33 o 
  12  26   3       35.02      -25.92     55.66 o 
  13  26   3       13.61       43.30     59.81 o 
  14  26   3      143.39      135.44     64.59 o 
  15  26   3      196.64      217.59    105.98 o 
  16  26   3       17.32       32.80     60.76 o 
  17  26   3      207.27      144.20     70.09 o 
  18  26   3      283.32      174.59     87.77 o 
  19  26   3        0.03       -5.26     65.28 o 
   0  27   3      284.90      489.90     95.61 o 
   1  27   3      281.59      349.66     60.88 o 
   2  27   3      220.36      319.55     72.26 o 
   3  27   3      269.11      254.77     59.66 o 
   4  27   3      289.79      351.42     92.30 o 
   5  27   3       96.18       91.23     78.46 o 
   6  27   3      369.70      258.23     61.95 o 
   7  27   3      170.11       81.15     54.68 o 
   8  27   3      259.99      166.62     60.49 o 
   9  27   3      378.59      309.94     69.11 o 
  10  27   3      129.70      126.19     59.86 o 
  11  27   3      151.19      100.18     62.21 o 
  12  27   3       70.48       44.96    130.21 o 
  13  27   3       53.32      124.95     63.58 o 
  14  27   3      257.77      308.15     88.06 o 
  15  27   3      238.89      137.42     68.72 o 
  16  27   3       23.50       66.43     91.26 o 
  17  27   3       45.22       51.66     63.93 o 
  18  27   3      423.15      356.77     84.02 o 
   1  28   3       65.35       70.33     52.11 o 
   2  28   3      401.80      385.64     86.73 o 
   3  28   3       59.30       35.48     47.74 o 
   4  28   3       70.88       90.08     81.39 o 
   5  28   3       86.78       82.52     77.90 o 
   6  28   3      362.06      272.62     62.80 o 
   7  28   3      192.49      106.89     96.40 o 
   8  28   3       64.76       53.44     55.94 o 
   9  28   3      153.12      109.59     59.56 o 
  10  28   3       36.61       95.88     90.94 o 
  11  28   3      204.85      162.71     66.24 o 
  12  28   3      571.75      517.74    168.53 o 
  13  28   3      205.11      202.62     72.03 o 
  14  28   3      174.90      122.11     68.28 o 
  15  28   3      145.51      152.09     70.61 o 
  16  28   3       43.21       25.88     66.16 o 
  17  28   3       21.69      -61.00     63.33 o 
   0  29   3      634.65      596.03    107.83 o 
   1  29   3      212.76      153.32     56.60 o 
   2  29   3      113.19       98.87     53.32 o 
   3  29   3      154.20      165.39     57.33 o 
   4  29   3      290.32      231.22     89.94 o 
   5  29   3      202.83      122.01     87.83 o 
   6  29   3      305.07      276.53     99.50 o 
   7  29   3      105.73      100.19     56.90 o 
   8  29   3      108.45       70.49     58.03 o 
   9  29   3      546.96      403.30    143.49 o 
  10  29   3      225.76      203.31     80.75 o 
  11  29   3      120.28       57.73     60.77 o 
  12  29   3      103.21      -37.61     58.12 o 
  13  29   3       85.12       77.28     65.67 o 
  14  29   3      313.22      253.70     72.83 o 
  15  29   3      170.06       69.70     71.80 o 
  16  29   3       88.93      124.44     73.83 o 
   1  30   3       88.71      -22.08     55.28 o 
   2  30   3      107.81       -5.26     49.95 o 
   3  30   3      386.79      188.71     92.66 o 
   4  30   3       93.93      104.98     85.62 o 
   5  30   3       29.01       42.10     79.80 o 
   6  30   3      102.69      116.26     85.64 o 
   7  30   3       16.40       11.28     74.58 o 
   8  30   3      660.30      651.22    120.53 o 
   9  30   3      175.30      109.05     62.83 o 
  10  30   3      275.11      269.61    114.81 o 
  11  30   3       51.90       78.91     65.35 o 
  12  30   3       53.42       37.41     66.04 o 
  13  30   3       47.99       23.68     63.95 o 
  14  30   3       22.25       52.28     70.37 o 
  15  30   3       67.35      133.16     74.68 o 
   0  31   3      269.32      133.95     83.36 o 
   1  31   3      186.99      166.04     61.85 o 
   2  31   3       94.47       86.28     56.77 o 
   3  31   3       67.93      -24.13     72.54 o 
   4  31   3       83.49      -18.08     76.94 o 
   5  31   3       89.72      191.07     91.54 o 
   6  31   3       58.26       88.93     88.87 o 
   7  31   3       62.19       65.26     85.01 o 
   8  31   3      192.98      217.03     98.64 o 
   9  31   3       36.18       24.17     97.75 o 
  10  31   3      366.06      373.82    119.91 o 
  11  31   3      104.02       47.04     62.26 o 
  12  31   3      472.27      382.31    140.18 o 
  13  31   3      199.00      192.09     96.20 o 
  14  31   3      174.94       84.74     73.09 o 
   1  32   3      384.58      314.39     95.14 o 
   2  32   3      573.74      448.20     74.32 o 
   3  32   3      277.82      254.78     95.91 o 
   4  32   3      222.89      285.42    101.07 o 
   5  32   3       19.75       84.32     88.54 o 
   6  32   3      369.52      224.98     98.59 o 
   7  32   3      121.79       60.63     86.49 o 
   8  32   3       44.60      -47.45     81.15 o 
   9  32   3       34.08       57.94     91.91 o 
  10  32   3      233.42      165.55     69.38 o 
  11  32   3       91.00      117.78     69.73 o 
  12  32   3       36.24       -6.87     73.39 o 
  13  32   3      128.41      110.58     72.01 o 
   0  33   3      430.61      290.02     99.87 o 
   1  33   3       94.64       48.11     59.34 o 
   2  33   3      117.23       68.82     91.46 o 
   3  33   3       16.47      -79.64     73.84 o 
   4  33   3      121.63      114.97     90.76 o 
   5  33   3      169.32      340.34    108.62 o 
   6  33   3       77.67       55.89     95.78 o 
   7  33   3       26.94        7.97     83.59 o 
   8  33   3        2.64      -26.28     81.00 o 
   9  33   3      163.94      -47.99     89.43 o 
  10  33   3       48.01      -91.39     95.59 o 
  11  33   3       79.07       62.71     68.65 o 
  12  33   3       48.89       22.37     69.51 o 
   1  34   3       92.35      102.09     91.28 o 
   2  34   3      410.63      252.52     99.80 o 
   3  34   3       72.84        4.55     81.52 o 
   4  34   3       74.93       48.27     93.26 o 
   5  34   3       65.77      117.02    102.30 o 
   6  34   3      464.94      309.40    110.07 o 
   7  34   3      482.45      379.50    115.32 o 
   8  34   3       16.44       85.23     96.34 o 
   9  34   3       56.24       33.14    108.13 o 
  10  34   3       76.55       71.24    116.71 o 
   0  35   3      343.81      354.63    109.06 o 
   1  35   3       72.57       29.58     61.38 o 
   2  35   3       78.76      103.40     92.50 o 
   3  35   3       95.38       90.58     94.26 o 
   4  35   3       97.83      184.70     99.89 o 
   5  35   3      195.53       24.69     93.89 o 
   6  35   3       91.41      102.20     96.71 o 
   7  35   3        2.31       18.04     99.50 o 
   8  35   3      134.10      159.82    113.86 o 
   1  36   3       51.19      126.92     95.71 o 
   2  36   3       76.28      -76.25     80.89 o 
   3  36   3       86.16       70.04     94.96 o 
   4  36   3       88.48       43.43     89.77 o 
   5  36   3      149.83      138.32    113.51 o 
   6  36   3      380.35      441.10    132.51 o 
   0   0   4      775.28      832.46     91.81 o 
   2   0   4      227.75      314.28     49.10 o 
   4   0   4      235.09      330.21     72.47 o 
   6   0   4       52.80       68.19     64.42 o 
   8   0   4      511.06      560.53     90.52 o 
  12   0   4      274.86      216.16     76.77 o 
  14   0   4      178.47      181.27     81.63 o 
  16   0   4      279.05      200.59     82.25 o 
  18   0   4      130.88       83.00     78.57 o 
  20   0   4       92.78       70.02     73.76 o 
  22   0   4      118.28       66.31     81.58 o 
   1   1   4       99.68      115.51     29.98 o 
   2   1   4      316.16      411.32     48.71 o 
   3   1   4      223.56      223.45     32.16 o 
   4   1   4       25.96       74.74     41.87 o 
   5   1   4       93.05       98.99     43.76 o 
   6   1   4       81.03       98.83     46.15 o 
   7   1   4      436.78      403.44     58.19 o 
   8   1   4       17.41       -8.72     42.17 o 
   9   1   4      780.45      811.12    102.29 o 
  10   1   4      303.15      358.85     58.54 o 
  11   1   4      466.24      512.44    135.57 o 
  12   1   4      357.96      392.03     60.92 o 
  13   1   4      387.70      383.18     63.73 o 
  14   1   4      240.62      169.42     83.34 o 
  15   1   4       15.44       27.41     47.62 o 
  16   1   4      149.67      218.47     58.20 o 
  17   1   4       34.23       14.84    119.60 o 
  18   1   4        4.64      -16.79     51.67 o 
  19   1   4      220.91      138.97     58.08 o 
  20   1   4      174.71      110.01     55.78 o 
  21   1   4       49.02        2.14     50.62 o 
  22   1   4      240.48      157.66     64.13 o 
   0   2   4      226.73      276.41     54.65 o 
   1   2   4      404.17      418.89     36.92 o 
   2   2   4       46.61       54.91     27.68 o 
   3   2   4      446.01      445.02     37.39 o 
   4   2   4      106.13       93.71     41.90 o 
   5   2   4      204.78      126.69     46.01 o 
   6   2   4      235.76      217.69     49.92 o 
   7   2   4       10.43       -5.61     61.27 o 
   8   2   4       50.19      124.16     46.88 o 
   9   2   4      171.98      134.30     49.65 o 
  10   2   4       93.85      117.93     48.13 o 
  11   2   4      601.77      573.73     66.69 o 
  12   2   4     1193.04      956.54    115.93 o 
  13   2   4      837.76      507.51     96.68 o 
  14   2   4      158.35      121.73     63.25 o 
  15   2   4      322.54      277.29     60.76 o 
  16   2   4      202.55      145.62     53.55 o 
  17   2   4       25.67       -7.22     47.78 o 
  18   2   4      141.76       83.79     54.02 o 
  19   2   4       17.40        7.50     50.60 o 
  20   2   4      116.73       56.38     54.57 o 
  21   2   4       32.79       68.28     56.50 o 
  22   2   4      176.78      172.77     66.28 o 
   1   3   4      154.75      170.36     39.94 o 
   2   3   4       84.13       44.57     28.23 o 
   3   3   4       33.96       36.99     26.70 o 
   4   3   4       94.34       49.40     41.30 o 
   5   3   4       80.83      115.80     43.98 o 
   6   3   4      612.02      614.24     89.88 o 
   7   3   4      277.87      319.37     54.91 o 
   9   3   4       46.36       60.29     47.60 o 
  10   3   4      924.16      720.04     71.81 o 
  11   3   4      178.34       80.76     48.83 o 
  12   3   4      110.02       73.08     47.13 o 
  13   3   4      118.92       78.92     50.61 o 
  14   3   4       12.31      122.31     51.69 o 
  15   3   4       68.60      116.55     52.77 o 
  16   3   4       45.53        9.84     86.78 o 
  17   3   4       55.23      137.65     55.24 o 
  18   3   4       10.23       34.99     52.37 o 
  19   3   4      110.75       21.21     63.26 o 
  20   3   4      144.29      102.90     86.30 o 
  21   3   4       66.83        9.57     53.87 o 
  22   3   4      171.12       63.26     78.19 o 
   0   4   4      597.88      755.61     62.05 o 
   1   4   4      286.56      264.46     42.15 o 
   2   4   4       45.95       55.52     27.76 o 
   3   4   4       14.95      -42.23     27.74 o 
   4   4   4      112.67      145.96     44.68 o 
   5   4   4      133.68      115.43     69.50 o 
   6   4   4       90.06       81.87     43.99 o 
   7   4   4       62.26       70.42     45.40 o 
   8   4   4      651.33      569.75     66.22 o 
   9   4   4      803.82      850.19     74.73 o 
  10   4   4       19.30       52.04     45.16 o 
  11   4   4       59.41       92.48     48.14 o 
  12   4   4      534.92      439.68     63.69 o 
  13   4   4      333.96      316.72     59.73 o 
  14   4   4       97.87       46.87     49.53 o 
  15   4   4        5.46       22.25     49.84 o 
  16   4   4       79.35       94.36     53.99 o 
  17   4   4      166.35      101.89     53.24 o 
  18   4   4        9.16       39.14     52.24 o 
  19   4   4      102.89       81.35     55.93 o 
  20   4   4       30.73       70.65     54.85 o 
  21   4   4        6.94       51.46     54.74 o 
  22   4   4       43.94       11.56     56.92 o 
   1   5   4      325.79      278.00     34.07 o 
   2   5   4        5.94        1.95     25.52 o 
   3   5   4      258.74      357.78     41.11 o 
   4   5   4      551.64      704.58    105.67 o 
   5   5   4       83.89      162.42     45.83 o 
   6   5   4       78.73       22.45     41.81 o 
   7   5   4      293.81      250.88     51.82 o 
   8   5   4      102.11       76.68     46.42 o 
   9   5   4        1.88       74.61     46.42 o 
  10   5   4      148.44      232.57     55.70 o 
  11   5   4       37.40      117.73     50.22 o 
  12   5   4      566.17      520.99     66.10 o 
  13   5   4      249.07      176.68     54.74 o 
  14   5   4      257.72      205.28     56.25 o 
  15   5   4        3.00       -3.33     46.43 o 
  16   5   4       45.13       30.93     50.01 o 
  17   5   4       48.87       50.54     53.99 o 
  18   5   4       53.32       54.11     51.22 o 
  19   5   4      143.03      112.66     57.48 o 
  20   5   4      118.86       12.83     52.65 o 
  21   5   4      283.79      298.76     66.92 o 
  22   5   4       41.08       52.68     93.84 o 
   0   6   4       19.74       10.41     36.55 o 
   1   6   4      288.89      322.79     39.78 o 
   2   6   4      102.26       70.84     33.62 o 
   3   6   4      434.88      412.88     54.40 o 
   4   6   4      270.88      280.19     51.11 o 
   5   6   4        2.89      -27.51     40.19 o 
   6   6   4      169.27      208.35     90.26 o 
   7   6   4        8.58        2.36     41.89 o 
   8   6   4       52.99      100.69     47.18 o 
   9   6   4       77.16      119.84     48.92 o 
  10   6   4      569.43      562.97     66.04 o 
  11   6   4       47.37      101.63     51.34 o 
  12   6   4      363.34      386.65     69.13 o 
  13   6   4       75.20       69.61     49.83 o 
  14   6   4       21.24       -7.83    109.60 o 
  15   6   4       64.21       87.43     51.64 o 
  16   6   4      123.71      130.89     55.35 o 
  17   6   4       57.81       98.60     55.13 o 
  18   6   4      156.13      231.86     61.92 o 
  19   6   4        3.12      -25.89     46.29 o 
  20   6   4      358.49      409.95    158.10 o 
  21   6   4       84.92      113.41     58.44 o 
   1   7   4      832.22      900.83     86.90 o 
   2   7   4       68.96       88.79     34.27 o 
   3   7   4       40.81       18.06     39.11 o 
   4   7   4       92.77       43.24     42.76 o 
   5   7   4      124.31      126.55     45.39 o 
   6   7   4       37.55        0.06     77.01 o 
   7   7   4        6.11       -4.87     41.50 o 
   8   7   4      149.56      108.39     50.94 o 
   9   7   4      445.86      360.97     71.95 o 
  10   7   4       81.45      116.27     55.66 o 
  11   7   4       11.64       42.24     58.66 o 
  12   7   4       17.50       65.21     48.66 o 
  13   7   4       59.53       44.80     49.95 o 
  14   7   4        9.42       24.39     47.80 o 
  15   7   4      253.43      190.96    130.07 o 
  16   7   4       17.16       28.53     49.88 o 
  17   7   4       92.54       84.40     54.21 o 
  18   7   4       73.83       35.68     49.16 o 
  19   7   4      271.98      276.76     65.45 o 
  20   7   4      286.78      216.55     62.12 o 
  21   7   4      223.35      107.30     84.36 o 
   0   8   4      321.52      421.22     81.54 o 
   1   8   4      616.99      619.51     71.67 o 
   2   8   4       67.15       56.55     33.58 o 
   3   8   4       88.97       76.38     42.08 o 
   4   8   4      156.86      142.45     46.20 o 
   5   8   4      198.04      251.36     52.20 o 
   6   8   4      130.50       29.54     48.32 o 
   7   8   4       19.63        2.40     40.85 o 
   8   8   4      287.52      303.63     70.17 o 
   9   8   4      273.60      283.59     55.64 o 
  10   8   4      115.11       42.09     47.99 o 
  11   8   4      324.84      320.57     59.50 o 
  12   8   4       45.88       29.45     63.72 o 
  13   8   4      242.96      163.56     53.30 o 
  14   8   4      188.51      197.09     91.30 o 
  15   8   4       26.81        6.64     53.47 o 
  16   8   4       89.21      182.64     56.29 o 
  17   8   4      287.20      242.36     60.94 o 
  18   8   4       84.00       88.05     55.15 o 
  19   8   4       87.97       19.27    119.87 o 
  20   8   4       44.14       25.90     65.28 o 
  21   8   4       27.62       14.37     52.35 o 
   1   9   4       43.60       83.57     44.86 o 
   2   9   4      420.52      439.10     58.93 o 
   3   9   4       26.81       21.94     58.46 o 
   4   9   4     1006.63      894.67     69.58 o 
   5   9   4       71.91       76.81     44.69 o 
   6   9   4        9.07       14.82     58.11 o 
   7   9   4      135.88      112.04     48.07 o 
   8   9   4       45.78       85.12     46.79 o 
   9   9   4      454.38      386.06     59.72 o 
  10   9   4      296.67      334.55     59.42 o 
  11   9   4        7.86       -2.36     46.44 o 
  12   9   4      139.04      104.15     52.68 o 
  13   9   4       73.17       78.14     50.87 o 
  14   9   4       98.50      128.00     53.22 o 
  15   9   4       19.07       38.24     49.89 o 
  16   9   4      179.30      105.69     54.73 o 
  17   9   4      231.59      251.62     60.54 o 
  18   9   4       71.72      -36.85     67.41 o 
  19   9   4       34.71       75.12     55.39 o 
  20   9   4        8.00       41.04     73.19 o 
  21   9   4        2.63       58.33     56.18 o 
   0  10   4      274.80      225.72     70.90 o 
   1  10   4      133.01      182.63     49.77 o 
   2  10   4      110.83       29.24     63.98 o 
   3  10   4      106.29      160.68     70.04 o 
   4  10   4       28.02       66.05     44.64 o 
   5  10   4       34.25       49.57     42.75 o 
   6  10   4      625.26      537.82     62.18 o 
   7  10   4       36.06       -2.54     43.06 o 
   8  10   4      236.88      255.66     53.33 o 
   9  10   4       52.26      104.10     49.30 o 
  10  10   4       79.92       81.58     49.39 o 
  11  10   4      109.05       83.99     50.18 o 
  12  10   4       46.97      -47.42     43.40 o 
  13  10   4        6.31      -36.62     92.74 o 
  14  10   4      402.82      307.12     61.99 o 
  15  10   4        7.26      -51.33     53.63 o 
  16  10   4      149.11      158.38     55.59 o 
  17  10   4       48.75       63.66     72.57 o 
  18  10   4       97.02      119.46     56.55 o 
  19  10   4      104.72      126.53     76.62 o 
  20  10   4        1.73       46.13     53.59 o 
  21  10   4       21.47       -1.98     53.22 o 
   1  11   4      233.41      260.73     52.08 o 
   2  11   4       73.75      113.86     68.76 o 
   3  11   4      702.17      606.86     95.75 o 
   4  11   4       40.19      137.53     69.86 o 
   5  11   4      101.86       42.21     66.33 o 
   6  11   4       41.97       17.59     41.53 o 
   7  11   4       40.14       27.37     45.98 o 
   8  11   4      394.72      397.51     87.29 o 
   9  11   4      527.93      429.53     63.55 o 
  10  11   4      122.16      211.15     55.53 o 
  11  11   4      344.05      246.57     58.28 o 
  12  11   4      255.48      191.27     56.05 o 
  13  11   4      169.75      127.22     54.64 o 
  14  11   4       23.46       48.08     51.72 o 
  15  11   4        8.85       61.55     53.18 o 
  16  11   4      198.15      168.20     87.11 o 
  17  11   4      190.78       76.94     53.68 o 
  18  11   4      270.89      171.40     61.26 o 
  19  11   4       19.92       27.81     52.88 o 
  20  11   4      121.81      195.57     62.70 o 
   0  12   4      501.08      515.23     87.38 o 
   1  12   4       86.77       92.94     47.71 o 
   2  12   4      461.13      413.33     86.09 o 
   3  12   4      225.75      218.77     76.96 o 
   4  12   4       87.27      128.33     72.30 o 
   5  12   4       26.87        1.13     65.71 o 
   6  12   4      510.38      294.25     83.13 o 
   7  12   4      107.97       28.67     73.48 o 
   8  12   4      828.62      860.74     74.50 o 
   9  12   4      442.56      278.96     56.82 o 
  10  12   4        0.74       76.55     49.22 o 
  11  12   4       75.11       70.03     50.58 o 
  12  12   4       90.71       32.66     63.51 o 
  13  12   4       19.07       69.17     51.21 o 
  14  12   4       73.66      167.70     58.57 o 
  15  12   4       39.48       36.51     53.42 o 
  16  12   4        6.50       -8.46     54.38 o 
  17  12   4      110.68       70.34     54.93 o 
  18  12   4      210.14       50.80     53.47 o 
  19  12   4       14.90      -33.31     49.66 o 
  20  12   4       45.32       77.75     55.64 o 
   2  13   4      226.34      175.57     76.42 o 
   3  13   4       95.29       42.10     46.10 o 
   4  13   4      245.17      276.43     57.02 o 
   5  13   4      195.50      275.71     57.06 o 
   6  13   4       89.39      130.45     52.40 o 
   7  13   4      161.40      131.39     53.47 o 
   8  13   4      223.53      149.64     69.21 o 
   9  13   4      402.76      433.81     79.16 o 
  10  13   4      528.08      511.06    168.34 o 
  11  13   4      139.93      112.88     51.80 o 
  12  13   4      163.76      130.88     53.65 o 
  13  13   4       90.78       61.75     50.78 o 
  14  13   4       67.72       65.75     51.80 o 
  15  13   4      211.97       53.49     54.99 o 
  16  13   4       27.80       29.22     51.94 o 
  17  13   4      169.96      152.64     60.93 o 
  18  13   4      117.13       69.42     56.56 o 
  19  13   4       29.54       40.30     55.06 o 
  20  13   4       11.21        6.53     51.83 o 
   0  14   4      445.46      528.80    114.82 o 
   1  14   4       25.29      -29.94     39.05 o 
   2  14   4      422.72      309.48     86.54 o 
   3  14   4      281.64      379.00     83.07 o 
   4  14   4       85.90       99.25     51.19 o 
   5  14   4     1041.05      871.97    113.06 o 
   6  14   4       74.39       52.23     50.31 o 
   7  14   4      516.19      549.50     69.97 o 
   8  14   4       45.77       64.29     50.34 o 
   9  14   4      869.62      752.01    133.49 o 
  10  14   4      113.82       93.78     54.39 o 
  11  14   4      172.66      157.24     45.93 o 
  12  14   4       99.82       87.45     43.60 o 
  13  14   4        8.09       62.70     50.82 o 
  14  14   4      148.14      200.96     61.38 o 
  15  14   4        4.60       50.96     54.47 o 
  16  14   4      203.05      110.41     57.24 o 
  17  14   4       45.82       72.65     75.05 o 
  18  14   4       79.62       49.63     54.99 o 
  19  14   4       34.43       -0.65     53.34 o 
   1  15   4      184.28      199.96     52.58 o 
   2  15   4      397.58      354.32    190.71 o 
   3  15   4      611.55      511.68     91.90 o 
   4  15   4       90.42       99.00     52.90 o 
   5  15   4      100.64      209.57     75.61 o 
   6  15   4      119.89      107.87     52.44 o 
   7  15   4     1065.30      884.62     83.65 o 
   8  15   4       13.67      -36.24     46.22 o 
   9  15   4       42.04       79.87     52.54 o 
  10  15   4      101.57       26.08     52.51 o 
  11  15   4      228.88      108.14     57.66 o 
  12  15   4      201.87      184.12     61.83 o 
  13  15   4      213.66      163.50     54.54 o 
  14  15   4       16.13       -5.45     41.73 o 
  15  15   4       81.00       33.93     52.26 o 
  16  15   4        5.30       18.20     78.09 o 
  17  15   4       11.59       60.94     56.01 o 
  18  15   4       11.49      -34.25    103.86 o 
  19  15   4       43.87       22.37     56.46 o 
   0  16   4      255.94      192.55     71.74 o 
   1  16   4       40.18       49.00     46.17 o 
   2  16   4      128.01      134.30     68.92 o 
   3  16   4      169.67      237.29     64.31 o 
   4  16   4      291.74      308.93     61.29 o 
   5  16   4       53.31      -38.71     50.79 o 
   6  16   4       36.34       56.14     53.50 o 
   7  16   4      357.87      341.84     66.93 o 
   8  16   4       43.61       27.46     51.72 o 
   9  16   4       29.64      130.92    127.49 o 
  10  16   4       12.04       -1.22     70.43 o 
  11  16   4      111.27       98.03     59.34 o 
  12  16   4      177.84       91.97     59.89 o 
  13  16   4      116.66      141.20    119.35 o 
  14  16   4      333.76      400.51     69.06 o 
  15  16   4       98.12       37.93     86.48 o 
  16  16   4       20.21       59.52     44.47 o 
  17  16   4      115.90       66.43     56.42 o 
  18  16   4       98.65      143.61     61.95 o 
  19  16   4      114.21      130.77     59.53 o 
   1  17   4      103.43       69.24     52.82 o 
   2  17   4      139.20      189.47     54.25 o 
   3  17   4       15.43      -22.32     62.54 o 
   4  17   4       56.51        5.80     57.88 o 
   5  17   4      165.56      166.56     57.15 o 
   6  17   4      212.36      207.88     76.14 o 
   7  17   4       54.80       43.00     52.76 o 
   8  17   4       58.23        5.42     94.86 o 
   9  17   4      171.49      137.59     59.36 o 
  10  17   4      100.39       45.06     55.24 o 
  11  17   4       46.93       36.03     54.37 o 
  12  17   4      203.48      205.97     64.51 o 
  13  17   4      228.62      129.93     70.97 o 
  14  17   4       79.81       84.31     57.73 o 
  15  17   4      113.83       66.70     57.48 o 
  16  17   4       35.84       62.04     60.43 o 
  17  17   4       89.25       18.44     47.46 o 
  18  17   4       27.14      -55.99     52.86 o 
   0  18   4      948.27      940.29    112.44 o 
   1  18   4      164.86      181.73     54.79 o 
   2  18   4      187.58      258.39     59.41 o 
   3  18   4       16.41      -55.72     43.82 o 
   4  18   4      121.96      150.06     55.11 o 
   5  18   4      126.47      170.54     58.50 o 
   6  18   4        3.68       39.81     51.71 o 
   7  18   4       27.57       56.74     55.01 o 
   8  18   4      578.73      488.21    118.40 o 
   9  18   4      272.02      219.31     78.14 o 
  10  18   4       30.35      -18.82     53.12 o 
  11  18   4       30.53      126.69     60.67 o 
  12  18   4      116.83       95.57     62.00 o 
  13  18   4       47.69       94.38     59.12 o 
  14  18   4       74.08       19.80     75.41 o 
  15  18   4       29.95        2.14     57.78 o 
  16  18   4        6.73       47.12     59.77 o 
  17  18   4       81.57       94.91     69.39 o 
  18  18   4       70.93       48.30     65.56 o 
   1  19   4       55.92      113.01     75.81 o 
   2  19   4     1285.88     1278.85    119.53 o 
   3  19   4       90.58      147.04     53.52 o 
   4  19   4       19.69      -21.39     48.95 o 
   5  19   4       54.79       -7.46     50.01 o 
   6  19   4       37.25       21.76     61.37 o 
   7  19   4       33.96       86.48     56.55 o 
   8  19   4        6.03       24.70     52.86 o 
   9  19   4       78.56       42.09     55.52 o 
  10  19   4       82.93       11.27     53.39 o 
  11  19   4      148.25       73.96     80.01 o 
  12  19   4      191.06      214.83     66.54 o 
  13  19   4       45.59       85.17     78.34 o 
  14  19   4        6.26      -13.19     53.55 o 
  15  19   4       13.83      -21.60     56.72 o 
  16  19   4      328.52      343.40    178.42 o 
  17  19   4        1.91        3.98    145.95 o 
   1  20   4      152.17      -24.49     68.01 o 
   2  20   4      405.52      381.70    139.22 o 
   3  20   4      318.52      248.14     60.86 o 
   4  20   4       83.10       47.19     81.13 o 
   5  20   4      543.94      490.14     72.55 o 
   6  20   4      509.27      383.54     69.71 o 
   7  20   4       19.32       66.09     55.54 o 
   8  20   4       12.30       -8.69     58.12 o 
   9  20   4      104.24      203.50     62.95 o 
  10  20   4        8.07       52.43     57.12 o 
  11  20   4      130.58       79.31    127.29 o 
  12  20   4       27.95       37.50     57.22 o 
  13  20   4       73.75       55.12     89.16 o 
  14  20   4      149.89       99.73     63.26 o 
  15  20   4       21.22      -23.70     79.37 o 
  16  20   4       35.93       61.81     69.46 o 
  17  20   4        7.38        4.38     96.55 o 
   1  21   4      152.48      134.32     86.45 o 
   2  21   4       35.64       48.65     76.08 o 
   3  21   4      770.19      717.70    183.21 o 
   4  21   4       59.49       62.82     54.60 o 
   5  21   4       30.05      -30.65     53.40 o 
   6  21   4      259.99      214.82     63.55 o 
   7  21   4        8.20       -1.15     52.70 o 
   8  21   4      224.37       93.86     57.97 o 
   9  21   4       36.01        4.94     55.76 o 
  10  21   4       66.21      -38.91     53.21 o 
  11  21   4       20.82      -44.95     53.49 o 
  12  21   4      111.30       99.57     60.58 o 
  13  21   4       95.99        6.52     58.28 o 
  14  21   4       30.71       19.73     61.42 o 
  15  21   4       67.80       34.22     63.60 o 
  16  21   4       29.52       87.20     69.94 o 
   1  22   4      570.87      541.76    107.50 o 
   2  22   4      407.23      363.00     98.25 o 
   3  22   4       47.42       35.35     53.44 o 
   4  22   4       30.26       -4.19     50.40 o 
   5  22   4      317.67      182.22     63.10 o 
   6  22   4      124.52      -10.44     67.49 o 
   7  22   4       58.83      107.14     61.87 o 
   8  22   4        3.03       31.39     57.19 o 
   9  22   4      104.85       50.94     59.68 o 
  10  22   4      201.67      153.07     65.05 o 
  11  22   4        6.06      -59.07     53.16 o 
  12  22   4       12.11       35.62     61.53 o 
  13  22   4       16.03       49.40     60.18 o 
  14  22   4       17.55       27.82     67.65 o 
  15  22   4      133.23      145.88     71.80 o 
   1  23   4       49.69       -2.38     75.40 o 
   2  23   4      400.57      420.56    101.65 o 
   3  23   4      101.61       61.76     76.23 o 
   4  23   4      130.52      190.57     62.44 o 
   5  23   4       32.30       32.76     55.45 o 
   6  23   4       73.87      -14.14    100.80 o 
   7  23   4      277.53      309.93     71.40 o 
   8  23   4        8.75      -35.34     54.98 o 
   9  23   4       76.36       39.09     58.35 o 
  10  23   4      111.99       74.42     61.15 o 
  11  23   4       78.45       98.55     61.88 o 
  12  23   4       33.82       24.59     59.43 o 
  13  23   4       27.86       53.29     87.50 o 
  14  23   4       37.87      -28.61     60.55 o 
   1  24   4      105.28       66.02     79.57 o 
   2  24   4      237.37      118.95     83.17 o 
   3  24   4        3.56       32.73     74.05 o 
   4  24   4      344.72      420.88    102.59 o 
   5  24   4      374.62      274.30     65.48 o 
   6  24   4      191.69       80.34     61.04 o 
   7  24   4       32.68       27.59     56.83 o 
   8  24   4       97.55       72.15     60.32 o 
   9  24   4      164.00       63.70     99.35 o 
  10  24   4        6.87      -21.70     55.27 o 
  11  24   4       52.94       54.69     62.65 o 
  12  24   4       20.39      -56.76     59.30 o 
  13  24   4       22.06      -40.91     61.49 o 
   2  25   4      413.11      401.83    105.68 o 
   3  25   4       11.61      -57.21     74.95 o 
   4  25   4      197.48       21.86     86.31 o 
   5  25   4       52.49       84.10     61.74 o 
   6  25   4      207.93       98.52     57.19 o 
   7  25   4      120.42       74.35     58.79 o 
   8  25   4        7.96      -18.22     55.92 o 
   9  25   4       87.66       57.15     61.62 o 
  10  25   4       33.71        0.80     60.11 o 
  11  25   4      103.81       97.16     67.21 o 
  12  25   4      117.57        5.67    100.67 o 
  13  25   4       11.68       72.30    113.45 o 
   2  26   4       33.01        3.19     83.31 o 
   3  26   4        7.87     -133.88     71.10 o 
   4  26   4       39.87       35.14     87.13 o 
   5  26   4       29.98      -22.37     77.09 o 
   6  26   4       97.34       46.52     75.04 o 
   7  26   4       62.74      175.93     63.08 o 
   8  26   4      138.43      127.25     66.59 o 
   9  26   4      197.05       71.47    111.66 o 
  10  26   4      110.20       84.39     66.97 o 
  11  26   4      152.06        7.20     65.97 o 
   2  27   4        3.75      -23.09     83.70 o 
   3  27   4       62.27        7.33     82.46 o 
   4  27   4       11.20      -49.75     79.11 o 
   5  27   4       50.18      -19.42     81.98 o 
   6  27   4       52.82      -75.85     80.51 o 
   7  27   4       15.85      -81.04     53.98 o 
   8  27   4       32.96       67.95     62.22 o 
   9  27   4       64.56       -3.62     61.24 o 
  10  27   4       26.32       33.55     63.78 o 
   2  28   4       34.42       -9.51     83.25 o 
   3  28   4       26.96      -26.01     85.30 o 
   4  28   4      100.00      151.25     94.88 o 
   5  28   4       20.95     -112.59     83.71 o 
   6  28   4       44.48       69.91     95.71 o 
   7  28   4       11.22      -40.04     87.06 o 
   8  28   4      287.19      198.08     88.33 o 
   9  28   4       91.42      -18.89     63.65 o 
   3  29   4      178.08      429.57    108.29 o 
   4  29   4      258.80      311.51    107.55 o 
   5  29   4       74.57       89.70     90.43 o 
   6  29   4      242.38      229.48    105.28 o 
   7  29   4      380.75      227.50    111.59 o 
   3  30   4       48.26       65.83     95.27 o 
   4  30   4       60.53      -33.65     83.09 o 
   2   0   5      173.26      241.29     83.18 o 
   4   0   5      272.92      282.11     86.27 o 
   8   0   5      592.55      499.69    103.35 o 
  10   0   5      119.65      116.77     80.61 o 
  12   0   5      140.02      -64.16     71.34 o 
  14   0   5        0.43       17.55     76.24 o 
   0   1   5      138.85       94.86    101.77 o 
   1   1   5       50.51       75.37     42.03 o 
   2   1   5        8.99       -4.66     48.23 o 
   3   1   5      128.06       25.55     49.25 o 
   4   1   5       12.79        3.45     48.65 o 
   5   1   5      194.55      190.54     73.62 o 
   6   1   5       45.10       70.52     52.02 o 
   7   1   5      165.07      143.88     74.16 o 
   8   1   5      156.30      123.90     56.50 o 
   9   1   5      278.11      225.51     60.54 o 
  10   1   5       82.96       15.88     53.26 o 
  11   1   5       84.99       86.85     57.65 o 
  12   1   5      110.53      105.61     59.89 o 
  13   1   5       70.06      109.03     59.70 o 
  14   1   5       89.58       70.58     58.40 o 
   1   2   5      225.44      186.17     54.42 o 
   2   2   5       63.07       13.82     50.23 o 
   3   2   5       57.99       26.90     49.62 o 
   4   2   5       71.64       82.13     52.18 o 
   5   2   5      107.10       46.81     51.33 o 
   6   2   5       40.04       68.18     52.34 o 
   7   2   5       31.00       17.88     82.22 o 
   8   2   5        5.96      -32.76     48.44 o 
   9   2   5       65.76       65.70     53.64 o 
  10   2   5       11.30       21.73     52.16 o 
  11   2   5       14.46      -34.44     50.82 o 
  12   2   5       51.84       56.60     63.08 o 
  13   2   5       18.45       48.53     56.25 o 
  14   2   5      205.19      130.99     62.09 o 
   0   3   5        7.79       40.89     68.26 o 
   1   3   5       21.12      -17.80     46.58 o 
   2   3   5       72.09      160.77     78.61 o 
   3   3   5       33.90       68.89     57.34 o 
   4   3   5       18.22       20.71     48.53 o 
   5   3   5       90.22       39.79     52.22 o 
   6   3   5      143.71       82.32     53.12 o 
   7   3   5       20.86       40.21     53.59 o 
   8   3   5       11.35       24.84     51.33 o 
   9   3   5        4.78       66.60     53.75 o 
  10   3   5        9.80       -5.82     50.84 o 
  11   3   5      147.54       61.26     57.57 o 
  12   3   5       34.98      102.03     60.40 o 
  13   3   5       39.82      142.18     62.98 o 
  14   3   5       16.78       24.43     57.03 o 
   1   4   5      369.01      357.94     88.24 o 
   2   4   5       48.05        6.58     67.10 o 
   3   4   5       70.13      -69.46     64.87 o 
   4   4   5      155.71      170.76     81.81 o 
   5   4   5       93.54       31.90     49.85 o 
   6   4   5       86.87       53.75     53.27 o 
   7   4   5       57.13      105.80     53.41 o 
   8   4   5       35.63       -3.55     50.13 o 
   9   4   5       18.46      -17.16     51.42 o 
  10   4   5       39.56       26.90     54.67 o 
  11   4   5       22.33       40.26     55.06 o 
  12   4   5      103.93      111.79     60.13 o 
  13   4   5       48.40       55.78     57.36 o 
  14   4   5       34.33       75.99     81.80 o 
   0   5   5       20.22       28.24     65.13 o 
   1   5   5       98.83      140.97     72.12 o 
   2   5   5       24.18       21.49     71.73 o 
   3   5   5       54.05       21.93     72.98 o 
   4   5   5      136.54      159.79     81.28 o 
   5   5   5      123.02       59.13     72.76 o 
   6   5   5      220.84      180.17     57.15 o 
   7   5   5      163.23      118.84     55.22 o 
   8   5   5       20.73       45.75     53.52 o 
   9   5   5       20.50       17.39     50.99 o 
  10   5   5       44.85       59.28     56.60 o 
  11   5   5       20.50       50.28     62.88 o 
  12   5   5       13.11       14.20     52.94 o 
  13   5   5      108.81      106.64     72.88 o 
   1   6   5      227.33      164.59     77.31 o 
   2   6   5      231.60      155.96     78.56 o 
   3   6   5       60.67      105.36     73.31 o 
   4   6   5       30.18      -25.13     64.95 o 
   5   6   5       39.61      127.95     79.96 o 
   6   6   5       47.33       35.57     70.02 o 
   7   6   5      257.01       89.65     75.50 o 
   8   6   5        9.43      -49.15     48.13 o 
   9   6   5      122.44       57.84     54.57 o 
  10   6   5       53.07       41.87     57.27 o 
  11   6   5        4.35        4.55     55.01 o 
  12   6   5      248.53      220.59     65.52 o 
  13   6   5       92.25       65.15     58.64 o 
   0   7   5      102.49       61.49     70.46 o 
   1   7   5       67.45        8.00     64.94 o 
   2   7   5        3.18       37.55     70.00 o 
   3   7   5        3.65       -0.11     68.07 o 
   4   7   5      250.59      274.97     86.69 o 
   5   7   5      181.34      140.69     78.43 o 
   6   7   5       15.57       50.83     74.66 o 
   7   7   5       35.01        5.61     71.52 o 
   8   7   5       48.65       76.73     78.42 o 
   9   7   5       77.31      -57.92     73.27 o 
  10   7   5       38.37       -6.75     53.71 o 
  11   7   5       61.53       69.73     58.04 o 
  12   7   5      117.27        6.31     55.73 o
[truncated: 5,052 more chars]
